# Supplementary material for: Self-organizing maps with variable neighborhoods facilitate learning of chromatin accessibility signal shapes associated with regulatory elements
Source: BMC Bioinformatics. 2021 Jan 30;22:35. doi: 10.1186/s12859-021-03976-1 (PMC7847148; doi:10.1186/s12859-021-03976-1)
Supplement: Supplementary file 1 — Additional file 1. Supplementary Tables. This file contains Supplementary Tables 1–7. [file 12859_2021_3976_MOESM1_ESM.xlsx]

## Sheet: Supp_Table_1
Supplementary Table 1. Samples used for evaluating SOM-VN.
Cell Type	ENCODE Accession Number	SPOT Score	Uniquely Mapping Reads	Roadmap Epigenome ID
A549	ENCSR000ELW	0.551, 0.302	3478817061, 419645502	E114
Brain (H)	ENCSR595CSH	0.571, 0.612	2848617361, 1848353012	E081
Brain (L)	ENCSR420RWU	0.291	44145473 1
GM12878	ENCSR000EMT	0.231, 0.242	263863841, 579238242	E116
H1 (L)	ENCSR794OFW	0.231	72055434	E003
H1 (H)	ENCSR000EJN	0.64	98906417
Heart (L)	ENCSR305UJX	0.34	38176966	E083
Heart (H)	ENCSR911LTI	0.57	260369285
HeLa (L)	ENCSR000EJT	0.4	48557781	E117
HeLa (H)	ENCSR959ZXU	0.61	321129914
B-Cell (L)	ENCSR247IUJ	0.36	26099350	E032
B-Cell (H)	ENCSR381PXW	0.54	162478093
Stomach (L)	ENCSR511GQA	0.35	20196586	E092
Stomach (H)	ENCSR208DMX	0.55	422376223
1Replicate 1
2Replicate 2

## Sheet: Supp_Table_2
Supplementary Table 2. IDR and chromatin state assignment overlap between replicates.
Sample	IDR	Enhancers		Promoters		Weak
		% Shapes in Rep 1 Overlapping Rep 2	% Shapes in Rep 2 Overlapping Rep 1	% Shapes in Rep 1 Overlapping Rep 2	% Shapes in Rep 2 Overlapping Rep 1	% Shapes in Rep 1 Overlapping Rep 2	% Shapes in Rep 2 Overlapping Rep 1
A549	0.912	N/A*	N/A	0.276	0.842	0.881	0.473
Brain (H)	0.634	0.621	0.751	0.821	0.617	0.51	0.488
GM12878	0.79	N/A	N/A	0.635	0.211	0.558	0.902
*N/A values indicate that no shapes were learned for the corresponding RE in the corresponding sample.

## Sheet: Supp_Table_3
Supplementary Table 3. Evaluation of cross-correlation distribution differences between permuted and unpermuted signal using Wilcoxon Rank-Sum Test.
Sample	Enhancer p-value		Promoter p-value		Weak p-value
	Raw	Bonferroni Corrected	Raw	Bonferroni Corrected	Raw	Bonferroni Corrected
A549	N/A*	N/A	<2.23x10-308	<9.37x10-307	3.55x10-57	1.49x10-55
B-Cell (L)	<2.23x10-308	<9.37x10-307	<2.23x10-308	<9.37x10-307	<2.23x10-308	<9.37x10-307
B-Cell (H)	<2.23x10-308	<9.37x10-307	<2.23x10-308	<9.37x10-307	3.03x10-46	1.27x10-44
Brain (L)	N/A	N/A	N/A	N/A	<2.23x10-308	<9.37x10-307
Brain (H)	<2.23x10-308	<9.37x10-307	<2.23x10-308	<9.37x10-307	<2.23x10-308	<9.37x10-307
GM12878	N/A	N/A	<2.23x10-308	<9.37x10-307	<2.23x10-308	<9.37x10-307
H1 (L)	N/A	N/A	<2.23x10-308	<9.37x10-307	<2.23x10-308	<9.37x10-307
H1 (H)	N/A	N/A	<2.23x10-308	<9.37x10-307	<2.23x10-308	<9.37x10-307
Heart (L)	<2.23x10-308	<9.37x10-307	2.56x10-282	1.08x10-280	<2.23x10-308	<9.37x10-307
Heart (H)	<2.23x10-308	<9.37x10-307	<2.23x10-308	<9.37x10-307	7.04x10-62	2.96x10-60
HeLa (L)	2.83x10-180	1.19x10-178	<2.23x10-308	<9.37x10-307	<2.23x10-308	<9.37x10-307
HeLa (H)	<2.23x10-308	<9.37x10-307	<2.23x10-308	<9.37x10-307	<2.23x10-308	<9.37x10-307
Stomach (L)	<2.23x10-308	<9.37x10-307	<2.23x10-308	<9.37x10-307	<2.23x10-308	<9.37x10-307
Stomach (H)	<2.23x10-308	<9.37x10-307	<2.23x10-308	<9.37x10-307	2.06x10-104	8.65x10-103
*N/A values indicate that no shapes were learned for the corresponding RE in the corresponding sample. We note that the SOM-VN run used to obtain these results did not learn enhancer-associated shapes for A549, which is not the case for A549 SOM-VN runs referenced elsewhere in the text.

## Sheet: Supp_Table_4
Supplementary Table 4. Percentage of base pairs within each ChromHMM annotation.
Sample	Total Base Pairs	Total Enhancer Base Pairs	Total Enhancer Percent	Total Promoter Base Pairs	Total Promoter Percent	Total Weak Base Pairs	Total Weak Percent
A549	2865575419	99772367	0.0348176	58981738	0.0205829	1790031861	0.624668
B-Cell	2865575419	122249218	0.0426613	28885315	0.0100801	2033639443	0.709679
Brain	2865575419	107843753	0.0376342	25260624	0.0088152	2005247980	0.699771
GM12878	2839992423	94390680	0.0332362	70216956	0.0247243	1959888589	0.690103
H1	2865575419	99048876	0.0345651	41865756	0.0146099	2147893985	0.749551
Heart	2865575419	169430961	0.0591263	26742078	0.00933218	2015188834	0.703241
HeLa	2839992423	90501280	0.0318667	48756367	0.0171678	1887165493	0.664497
Stomach	2865575419	110257252	0.0384765	35610484	0.012427	1744980802	0.608946

## Sheet: Supp_Table_5
Supplementary Table 5. Percentage of regions overlapping peaks for each chromatin state assigned using SOM-VN.
Sample	Total Enhancers	Total Enhancers Overlapping Peaks	Total Enhancer Percent	Total Promoters	Total Promoters Overlapping Peaks	Total Promoter Percent	Total Weaks	Total Weaks Overlapping Peaks	Total Weak Percent
A549	N/A*	N/A	N/A	50743	50020	0.985752	122941	50020	0.406862
B-Cell (H)	56826	48134	0.847042	6805	6798	0.998971	48781	2029	0.0415941
B-Cell (L)	38366	13952	0.363655	2310	2294	0.993074	246820	11709	0.0474394
Brain (L)	N/A	N/A	N/A	N/A	N/A	N/A	279007	26697	0.0956858
Brain (H)	27833	27780	0.998096	9682	9679	0.99969	173124	96552	0.557704
GM12878	N/A	N/A	N/A	16186	14788	0.913629	258904	19639	0.0758544
H1 (L)	N/A	N/A	N/A	70980	60906	0.858073	213851	22282	0.104194
H1 (H)	N/A	N/A	N/A	18850	18635	0.988594	183942	49962	0.271618
Heart (L)	44904	36445	0.81162	621	620	0.99839	239211	16143	0.0674844
Heart (H)	98011	95714	0.976564	735	735	1	57718	2172	0.0376312
HeLa (L)	157	138	0.878981	37942	30690	0.808866	223730	19758	0.0883118
HeLa (H)	2661	2660	0.999624	48678	48575	0.997884	96956	58075	0.598983
Stomach (L)	11212	6569	0.58589	5363	5096	0.950214	271165	27824	0.102609
Stomach (H)	98535	96508	0.979429	9667	9659	0.999172	83371	12794	0.153459
* N/A values indicate that no shapes were learned for the corresponding RE in the corresponding sample. We note that the SOM-VN run used to obtain these results did not learn enhancer-associated shapes for A549, which is not the case for A549 SOM-VN runs referenced elsewhere in the text.

## Sheet: Supp_Table_6
Supplementary Table 6. Characteristics of shapes learned for each chromatin state assigned using SOM-VN.
	Enhancers				Promoters				Weak
Sample	Count	Lowest Maximum	Highest Maximum	Percent Multimodal	Count	Lowest Maximum	Highest Maximum	Percent Multimodal	Count	Lowest Maximum	Highest Maximum	Percent Multimodal
A549	3	4.65	6.31	0.33	60	3.71	321.9	0.65	3	0.55776	321.9	0.33
B-Cell (L)	19	2.1	30.42	0.42	5	27.95	75.1	0	20	1.26	6.75	0.3
B-Cell (H)	34	2.13	22.86	0.53	9	14.87	129.58	0	2	0.18	22.59	0
Brain (L)	0	N/A	N/A	N/A	0	N/A	N/A	N/A	61	1.25	404.72	0.34
Brain (H)	27	3.31	30.23	0.78	15	26.59	98.35	0.2	11	1.27	10.15	0.36
GM12878	0	N/A	N/A	N/A	19	8.35	468.65	0.42	30	2.04	22.83	0.53
H1 (L)	0	N/A	N/A	N/A	20	4.59	432.89	0.5	6	1.44	3.33	0.5
H1 (H)	0	N/A	N/A	N/A	20	7.49	75.72	0.2	31	1.36	12.63	0.39
Heart (L)	9	7.08	18.02	0.22	3	40.5	191.89	0.33	2	0.08	6.81	0.34
Heart (H)	45	2.45	43.57	0.47	2	24.26	39.37	0	2	0.17	3.83	0.5
HeLa (L)	1	12.4	12.4	0	14	5.32	54.31	0.7	34	0.37	13.32	0.35
HeLa (H)	5	4.91	46.06	0.2	15	3.35	38.71	0.4	9	0.62	5.26	0.33
Stomach (L)	4	6.44	11.31	0.75	10	15.31	150.77	0.33	24	1.45	78.66	0.13
Stomach (H)	26	2.33	23.61	0.46	16	6.42	120.22	0.19	1	0.38	0.38	0.38
* N/A values indicate that no shapes were learned for the corresponding RE in the corresponding sample.

## Sheet: Supp_Table_7
Supplementary Table 7. Chromosome-specific precision and recall for chromatin states assigned using SOM-VN, CAGT, and magnitude-based modeling.
Sample	Method	Chromosome	Promoter Precision	Promoter Recall	Enhancer Precision	Enhancer Recall	Weak Precision	Weak Recall
A549	SOM-VN	1	0.164386	0.87458	0.227273	0.0397797	0.928712	0.67342
		2	0.131148	0.839838	0.268786	0.0536332	0.944137	0.713502
		3	0.121444	0.892727	0.186047	0.0424028	0.970985	0.713881
		4	0.214078	0.808433	0.176271	0.0605355	0.965356	0.715844
		5	0.12007	0.877119	0.268085	0.0561998	0.959957	0.72552
		6	0.149621	0.886691	0.208333	0.0470035	0.96304	0.723346
		7	0.152359	0.846995	0.238095	0.0478011	0.947977	0.717515
		8	0.141118	0.854839	0.236264	0.0442842	0.947534	0.731648
		9	0.151011	0.867882	0.349693	0.0621592	0.938886	0.67138
		10	0.15678	0.85865	0.292683	0.0474777	0.929305	0.708372
		11	0.182281	0.892514	0.305389	0.0540254	0.936904	0.708333
		12	0.181339	0.860714	0.27451	0.0358974	0.881239	0.665078
		13	0.194372	0.783613	0.134752	0.0535211	0.961797	0.699178
		14	0.175228	0.867232	0.285714	0.0513644	0.934183	0.711015
		15	0.172468	0.897297	0.333333	0.0503226	0.90029	0.627742
		16	0.222626	0.893204	0.33945	0.0505464	0.895238	0.674641
		17	0.24	0.883019	0.5	0.0480349	0.624418	0.459534
		18	0.103623	0.846154	0.180723	0.0439883	0.976337	0.735849
		19	0.306667	0.843177	0.459459	0.0588235	0.624765	0.375
		20	0.181963	0.826087	0.306818	0.0409712	0.81	0.591633
		21	0.306902	0.881857	0.387097	0.0582524	0.967994	0.812537
		22	0.397784	0.862445	0.40625	0.0702703	0.864734	0.677389
		Mean	0.189421	0.861139	0.289319	0.0507861	0.903354	0.674198
		Stdev	0.0705635	0.0290015	0.0929208	0.00822312	0.0986949	0.0943673
	CAGT	1	0.103972	0.543002	0.202041	0.0783848	0.774242	0.511094
		2	0.0899371	0.513465	0.244409	0.102204	0.819721	0.598024
		3	0.0767206	0.506203	0.192691	0.118247	0.887265	0.644884
		4	0.15638	0.463039	0.113314	0.102433	0.92341	0.770467
		5	0.0720435	0.456897	0.186813	0.0934066	0.847911	0.609531
		6	0.0893597	0.555874	0.157895	0.0883652	0.850797	0.539091
		7	0.100103	0.502591	0.210526	0.0902613	0.816557	0.587202
		8	0.107736	0.574924	0.253125	0.102922	0.818631	0.588096
		9	0.108656	0.547988	0.240964	0.107239	0.795939	0.547869
		10	0.121248	0.562842	0.308475	0.107565	0.754283	0.545487
		11	0.114216	0.561194	0.271478	0.102067	0.749858	0.509485
		12	0.120468	0.553846	0.249158	0.081768	0.697118	0.468673
		13	0.152875	0.461864	0.0979228	0.0945559	0.923482	0.759563
		14	0.130088	0.581028	0.204762	0.0957684	0.811497	0.568885
		15	0.118519	0.535316	0.273585	0.0870871	0.723693	0.542494
		16	0.151899	0.561151	0.297143	0.0893471	0.66531	0.493585
		17	0.191749	0.638677	0.402116	0.0844444	0.515924	0.423714
		18	0.0747368	0.461039	0.184971	0.105611	0.933333	0.742717
		19	0.235698	0.565934	0.38255	0.118998	0.489908	0.368276
		20	0.146459	0.57277	0.273333	0.0794574	0.651134	0.493321
		21	0.245098	0.492611	0.214286	0.105263	0.852691	0.767205
		22	0.321839	0.54902	0.262295	0.107744	0.652439	0.583902
		Mean	0.137718	0.534603	0.237448	0.0974154	0.770688	0.575616
		Stdev	0.0622105	0.0470281	0.0735821	0.0116789	0.120789	0.108438
	Magnitude	1	0.153013	1	N/A	N/A	1	6.55953e-05
		2	0.130746	1	N/A	N/A	0	0
		3	0.113298	1	N/A	N/A	0	0
		4	0.0780517	1	N/A	N/A	0	0
		5	0.113661	1	N/A	N/A	0	0
		6	0.117463	1	N/A	N/A	0	0
		7	0.135643	1	N/A	N/A	0	0
		8	0.128062	1	N/A	N/A	0	0
		9	0.152948	1	N/A	N/A	0	0
		10	0.154092	1	N/A	N/A	0	0
		11	0.143486	1	N/A	N/A	0	0
		12	0.167984	1	N/A	N/A	0	0
		13	0.084979	1	N/A	N/A	0	0
		14	0.149192	1	N/A	N/A	0	0
		15	0.188528	1	N/A	N/A	0	0
		16	0.184676	1	N/A	N/A	0	0
		17	0.260417	1	N/A	N/A	0	0
		18	0.0933613	1	N/A	N/A	0	0
		19	0.28341	1	N/A	N/A	0	0
		20	0.21273	1	N/A	N/A	0	0
		21	0.0970957	1	N/A	N/A	0	0
		22	0.210114	1	N/A	N/A	0	0
		Mean	0.152407	1	N/A	N/A	0.0454545	2.9816e-06
		Stdev	0.0537607	0	N/A	N/A	0.213201	1.3985e-05
	SOM-VN (RPKM > 5)	1	0.363493	0.855198	N/A	N/A	0.909238	0.817051
		2	0.338585	0.871676	N/A	N/A	0.918916	0.821342
		3	0.302441	0.871772	N/A	N/A	0.930605	0.793727
		4	0.238167	0.862637	N/A	N/A	0.966239	0.799619
		5	0.313999	0.856445	N/A	N/A	0.924971	0.807742
		6	0.341615	0.886256	N/A	N/A	0.945672	0.822168
		7	0.349656	0.872727	N/A	N/A	0.92437	0.825449
		8	0.361231	0.849548	N/A	N/A	0.911534	0.840782
		9	0.36301	0.873373	N/A	N/A	0.906101	0.80169
		10	0.369513	0.861642	N/A	N/A	0.904637	0.83417
		11	0.382716	0.888644	N/A	N/A	0.914568	0.832919
		12	0.390698	0.858896	N/A	N/A	0.884437	0.830044
		13	0.260927	0.850972	N/A	N/A	0.963874	0.809032
		14	0.353023	0.871355	N/A	N/A	0.909302	0.813131
		15	0.391937	0.868228	N/A	N/A	0.862887	0.790133
		16	0.407002	0.884311	N/A	N/A	0.890244	0.823928
		17	0.462735	0.862319	N/A	N/A	0.722146	0.792652
		18	0.294894	0.856777	N/A	N/A	0.948397	0.803844
		19	0.505607	0.817221	N/A	N/A	0.715347	0.74677
		20	0.439883	0.870406	N/A	N/A	0.832467	0.823899
		21	0.297723	0.858586	N/A	N/A	0.948397	0.818489
		22	0.355185	0.89759	N/A	N/A	0.86336	0.719224
		Mean	0.358365	0.865754	N/A	N/A	0.89535	0.807627
		Stdev	0.0625108	0.0166067	N/A	N/A	0.0658993	0.0282746
		Difference	0.168944	0.00461422	N/A	N/A	-0.0080036	0.133429
B-Cell (L)	SOM-VN	1	0.69469	0.0997459	0.264674	0.249742	0.825003	0.906352
		2	0.639485	0.139122	0.284766	0.322473	0.891996	0.916971
		3	0.659898	0.161692	0.266197	0.321448	0.902287	0.914656
		4	0.540541	0.178042	0.172769	0.313964	0.950185	0.915005
		5	0.712329	0.143448	0.244375	0.338161	0.916655	0.919682
		6	0.822034	0.106946	0.226794	0.239153	0.866068	0.911717
		7	0.727891	0.135615	0.260394	0.324472	0.894245	0.914762
		8	0.547826	0.114754	0.257055	0.313154	0.904268	0.915056
		9	0.503401	0.210227	0.292472	0.355754	0.900578	0.894411
		10	0.666667	0.0832138	0.259909	0.278164	0.864541	0.909257
		11	0.672269	0.10568	0.251561	0.269205	0.864273	0.910875
		12	0.767442	0.0866142	0.129935	0.218569	0.824869	0.790485
		13	0.528571	0.20904	0.170905	0.267943	0.940506	0.913495
		14	0.54023	0.163763	0.274336	0.30303	0.885919	0.897856
		15	0.505882	0.164122	0.298174	0.295775	0.874798	0.901784
		16	0.771084	0.109029	0.169058	0.237303	0.76685	0.773904
		17	0.742857	0.0248092	0.192308	0.209111	0.571654	0.747426
		18	0.490909	0.219512	0.216507	0.323792	0.937625	0.908316
		19	0.8125	0.0151692	0.245174	0.159348	0.34052	0.894049
		20	0.705882	0.092545	0.30596	0.248387	0.805499	0.910805
		21	0.448276	0.156627	0.264108	0.334286	0.91285	0.900843
		22	0.416667	0.0867052	0.349418	0.242775	0.670108	0.825434
		Mean	0.632606	0.127565	0.245311	0.280273	0.832332	0.886052
		Stdev	0.122358	0.054115	0.0523831	0.0502041	0.141678	0.0511009
	CAGT	1	N/A	N/A	0.0971195	0.191923	0.773747	0.71408
		2	N/A	N/A	0.0682062	0.181602	0.849248	0.731178
		3	N/A	N/A	0.0608396	0.179964	0.853516	0.714748
		4	N/A	N/A	0.0350667	0.179409	0.924091	0.725078
		5	N/A	N/A	0.0509058	0.176611	0.875113	0.726772
		6	N/A	N/A	0.0848813	0.20338	0.820034	0.711082
		7	N/A	N/A	0.0662924	0.189313	0.845298	0.723747
		8	N/A	N/A	0.0558598	0.175107	0.863609	0.718561
		9	N/A	N/A	0.0742022	0.174503	0.852328	0.738026
		10	N/A	N/A	0.0783307	0.187117	0.823061	0.72125
		11	N/A	N/A	0.0877303	0.213526	0.819192	0.71804
		12	N/A	N/A	0.144862	0.177442	0.822617	0.850032
		13	N/A	N/A	0.0437842	0.196147	0.915419	0.720361
		14	N/A	N/A	0.0975493	0.207992	0.840339	0.733469
		15	N/A	N/A	0.0790359	0.164144	0.824823	0.729657
		16	N/A	N/A	0.215596	0.179904	0.773571	0.875682
		17	N/A	N/A	0.382046	0.146049	0.60793	0.943485
		18	N/A	N/A	0.052	0.205941	0.907201	0.719101
		19	N/A	N/A	0.342857	0.0682594	0.458737	0.980014
		20	N/A	N/A	0.111661	0.179545	0.741884	0.702133
		21	N/A	N/A	0.0451389	0.124601	0.864344	0.723251
		22	N/A	N/A	0.306	0.194162	0.65673	0.817773
		Mean	N/A	N/A	0.117271	0.17712	0.805129	0.760796
		Stdev	N/A	N/A	0.10062	0.0314111	0.108285	0.0795622
	Magnitude	1	0.0794354	0.995376	0	0	1	6.00024e-05
		2	0.0472912	0.992308	0.0909091	0.000380518	0	0
		3	0.0411985	0.990643	0	0	0	0
		4	0.0163017	0.997076	0.666667	0.00164745	1	5.16369e-05
		5	0.0415448	0.993639	0	0	0	0
		6	0.0582694	0.996024	0	0	0	0
		7	0.050453	0.990256	0.142857	0.000595948	0	0
		8	0.0375375	0.981229	0.0909091	0.000678887	0	0
		9	0.0309304	0.971053	0	0	0	0
		10	0.0553279	0.99343	0.285714	0.00120992	0	0
		11	0.0647072	0.998828	0	0	0	0
		12	0.0645282	0.994213	0	0	0	0
		13	0.0178673	0.989474	0	0	0	0
		14	0.0332978	0.984227	0.375	0.00253807	0	0
		15	0.0359608	0.976974	0	0	0	0
		16	0.0855955	0.996974	0.5	0.00153257	0	0
		17	0.164857	1	0	0	1	0.000232829
		18	0.0140931	0.966387	0.333333	0.00325203	0	0
		19	0.20261	1	0	0	0	0
		20	0.0723352	0.99284	0	0	0	0
		21	0.0244681	0.978723	0	0	0	0
		22	0.0620965	0.990196	0	0	0	0
		Mean	0.059123	0.989539	0.112972	0.000537972	0.136364	1.56576e-05
		Stdev	0.0453633	0.00930387	0.193215	0.000929362	0.35125	5.12149e-05
	SOM-VN (RPKM > 5)	1	0.813333	0.123732	0.245338	0.248887	0.849569	0.913834
		2	0.712446	0.166667	0.275168	0.329317	0.907771	0.923069
		3	0.742268	0.181589	0.254124	0.32167	0.912623	0.919883
		4	0.790909	0.163842	0.16894	0.302916	0.944993	0.921835
		5	0.805556	0.175492	0.233773	0.33791	0.927108	0.923006
		6	0.881356	0.126675	0.203125	0.236225	0.888194	0.916191
		7	0.815068	0.159304	0.249444	0.331121	0.91005	0.921434
		8	0.692982	0.152216	0.24336	0.314445	0.916134	0.919072
		9	0.767123	0.193437	0.287372	0.35025	0.89734	0.914501
		10	0.776471	0.113208	0.243173	0.27786	0.888092	0.914497
		11	0.747899	0.121253	0.233651	0.268809	0.882414	0.917811
		12	0.835294	0.0990237	0.115561	0.218773	0.851394	0.797179
		13	0.73913	0.174061	0.168737	0.263754	0.935384	0.921807
		14	0.804598	0.146444	0.268817	0.306748	0.878758	0.911778
		15	0.8	0.153846	0.285714	0.292063	0.866872	0.916695
		16	0.841463	0.124101	0.139938	0.212008	0.791346	0.779189
		17	0.771429	0.0369357	0.196154	0.215039	0.652921	0.756757
		18	0.796296	0.189427	0.216809	0.316726	0.930082	0.917898
		19	0.875	0.0228013	0.269598	0.149682	0.41745	0.890747
		20	0.823529	0.111702	0.269076	0.233449	0.827289	0.916238
		21	0.703704	0.125828	0.240275	0.292479	0.898259	0.912591
		22	0.75	0.0838509	0.284526	0.214555	0.657412	0.850274
		Mean	0.785721	0.133883	0.231485	0.274304	0.846884	0.894377
		Stdev	0.0511415	0.0450476	0.0479947	0.0524344	0.123506	0.0503001
		Difference	0.153115	0.0063188	-0.0138261	-0.0059691	0.0145525	0.00832479
B-Cell (H)	SOM-VN	1	0.590461	0.298918	0.462483	0.868606	0.96126	0.810408
		2	0.519031	0.40107	0.445387	0.901885	0.9688	0.579564
		3	0.567951	0.46281	0.427251	0.901734	0.978933	0.597374
		4	0.504831	0.423077	0.191428	0.885833	0.595238	0.00579374
		5	0.493363	0.458848	0.375333	0.881932	0.97377	0.284892
		6	0.571429	0.318115	0.461807	0.896163	0.978646	0.82032
		7	0.496471	0.382246	0.413836	0.90884	0.977496	0.583133
		8	0.5	0.426799	0.420805	0.901835	0.955654	0.263126
		9	0.550685	0.476303	0.45754	0.890782	0.974867	0.581554
		10	0.5	0.348889	0.460697	0.897287	0.973102	0.712742
		11	0.618012	0.334454	0.476341	0.871154	0.974897	0.859384
		12	0.662577	0.349515	0.464934	0.893497	0.977036	0.838068
		13	0.489362	0.387205	0.217406	0.883495	0.714286	0.00691882
		14	0.590747	0.439153	0.497884	0.90166	0.981228	0.770825
		15	0.570866	0.394022	0.469993	0.887978	0.962137	0.705853
		16	0.672414	0.297143	0.497794	0.880364	0.966519	0.862802
		17	0.698413	0.115789	0.439376	0.786157	0.894231	0.846154
		18	0.560976	0.412556	0.325941	0.909944	0.96	0.0741504
		19	0.73913	0.0236769	0.380645	0.74401	0.766502	0.722377
		20	0.595628	0.348243	0.542614	0.868182	0.960614	0.81576
		21	0.557522	0.431507	0.385167	0.896936	0.94186	0.15283
		22	0.694915	0.296029	0.551339	0.893309	0.929022	0.720049
		Mean	0.579308	0.355744	0.425727	0.879617	0.925732	0.573367
		Stdev	0.0745485	0.108548	0.0889077	0.0394643	0.100794	0.297208
	CAGT	1	N/A	N/A	0.332954	0.998863	0	0
		2	N/A	N/A	0.223084	1	0	0
		3	N/A	N/A	0.218788	1	1	0.000216638
		4	N/A	N/A	0.0869297	0.999113	0.75	0.000264085
		5	N/A	N/A	0.138307	1	0	0
		6	N/A	N/A	0.30358	1	0	0
		7	N/A	N/A	0.208826	1	0	0
		8	N/A	N/A	0.158329	0.999103	0.5	0.000180213
		9	N/A	N/A	0.235337	0.998958	0	0
		10	N/A	N/A	0.259071	0.999022	0	0
		11	N/A	N/A	0.343341	1	0	0
		12	N/A	N/A	0.33908	1	0	0
		13	N/A	N/A	0.0973668	1	0	0
		14	N/A	N/A	0.30249	1	1	0.000720461
		15	N/A	N/A	0.288889	1	0	0
		16	N/A	N/A	0.39441	1	0	0
		17	N/A	N/A	0.404444	1	0	0
		18	N/A	N/A	0.117323	1	1	0.000263019
		19	N/A	N/A	0.397913	0.998363	0.5	0.00239808
		20	N/A	N/A	0.37911	1	0	0
		21	N/A	N/A	0.156966	1	0	0
		22	N/A	N/A	0.467221	1	0	0
		Mean	N/A	N/A	0.26608	0.999701	0.215909	0.00018375
		Stdev	N/A	N/A	0.11044	0.000518184	0.380284	0.000523058
	Magnitude	1	0.0828241	0.928386	0.647135	0.146435	1	5.86579e-05
		2	0.0501491	0.949194	0.67973	0.165679	0	0
		3	0.0476751	0.942366	0.626298	0.154767	0	0
		4	0.0358323	0.925333	0.273381	0.194498	0	0
		5	0.0436912	0.938995	0.576699	0.162651	0	0
		6	0.0602841	0.945672	0.682828	0.148311	0	0
		7	0.0555448	0.940854	0.606654	0.161542	0	0
		8	0.0426274	0.931241	0.590129	0.16167	0	0
		9	0.0581933	0.952314	0.588832	0.14665	0	0
		10	0.0565147	0.945596	0.690722	0.148724	0	0
		11	0.0665358	0.942246	0.640244	0.121317	0	0
		12	0.0696168	0.929969	0.644706	0.152392	0	0
		13	0.0403368	0.960396	0.295209	0.21317	0	0
		14	0.0665521	0.938611	0.667797	0.155608	0	0
		15	0.0731802	0.935644	0.66899	0.154839	0	0
		16	0.0920967	0.943775	0.702128	0.132	0	0
		17	0.134383	0.915861	0.60828	0.121734	0	0
		18	0.0374458	0.919355	0.470405	0.193838	0	0
		19	0.184121	0.927619	0.618644	0.117175	0	0
		20	0.0803177	0.943983	0.728571	0.141667	0	0
		21	0.0506652	0.92268	0.486034	0.184322	0	0
		22	0.127569	0.939904	0.7375	0.126474	0	0
		Mean	0.0707344	0.937272	0.601405	0.154794	0.0454545	2.66627e-06
		Stdev	0.0363213	0.0111375	0.12223	0.0248786	0.213201	1.25059e-05
	SOM-VN (RPKM > 5)	1	0.609917	0.341983	0.391473	0.869191	0.967846	0.764639
		2	0.546875	0.474398	0.364476	0.907955	0.9772	0.522009
		3	0.574037	0.52214	0.356056	0.902685	0.98476	0.547607
		4	0.585784	0.511777	0.14501	0.885714	0.560976	0.0047827
		5	0.529933	0.540724	0.303519	0.889366	0.980328	0.247517
		6	0.600529	0.367909	0.374858	0.902194	0.984137	0.77835
		7	0.536471	0.447937	0.338091	0.909989	0.982112	0.533542
		8	0.555233	0.497396	0.336069	0.90899	0.968958	0.224448
		9	0.60274	0.547264	0.373697	0.898568	0.98096	0.525071
		10	0.528846	0.414573	0.386973	0.906846	0.981779	0.662471
		11	0.64486	0.390566	0.415816	0.871658	0.979461	0.825702
		12	0.668712	0.397086	0.385831	0.889625	0.981387	0.796547
		13	0.587983	0.531008	0.157586	0.876588	0.666667	0.00557769
		14	0.590747	0.482558	0.426821	0.903458	0.985287	0.723817
		15	0.583333	0.448171	0.401256	0.884615	0.971602	0.657365
		16	0.678261	0.358621	0.482512	0.889474	0.972166	0.826758
		17	0.696	0.143802	0.438587	0.791498	0.90035	0.791395
		18	0.615854	0.540107	0.243226	0.915049	0.973333	0.0613445
		19	0.73913	0.0313653	0.391195	0.755772	0.783251	0.629454
		20	0.582418	0.4	0.494495	0.865169	0.968625	0.770988
		21	0.672566	0.517007	0.313295	0.921769	0.952941	0.130225
		22	0.686441	0.353712	0.525918	0.898524	0.938486	0.656009
		Mean	0.609849	0.420914	0.365762	0.88385	0.92921	0.531164
		Stdev	0.0589273	0.128417	0.0942161	0.0391223	0.112372	0.283739
		Difference	0.0305403	0.0651698	-0.0599655	0.00423246	0.00347784	-0.0422028
Brain (L)	SOM-VN	1	N/A	N/A	N/A	N/A	0.827834	1
		2	N/A	N/A	N/A	N/A	0.880369	1
		3	N/A	N/A	N/A	N/A	0.901224	1
		4	N/A	N/A	N/A	N/A	0.934635	1
		5	N/A	N/A	N/A	N/A	0.898491	1
		6	N/A	N/A	N/A	N/A	0.867672	1
		7	N/A	N/A	N/A	N/A	0.877078	1
		8	N/A	N/A	N/A	N/A	0.898928	1
		9	N/A	N/A	N/A	N/A	0.847397	1
		10	N/A	N/A	N/A	N/A	0.859143	1
		11	N/A	N/A	N/A	N/A	0.833273	1
		12	N/A	N/A	N/A	N/A	0.858723	1
		13	N/A	N/A	N/A	N/A	0.92392	1
		14	N/A	N/A	N/A	N/A	0.852146	1
		15	N/A	N/A	N/A	N/A	0.84638	1
		16	N/A	N/A	N/A	N/A	0.753172	1
		17	N/A	N/A	N/A	N/A	0.707365	1
		18	N/A	N/A	N/A	N/A	0.887194	1
		19	N/A	N/A	N/A	N/A	0.574169	1
		20	N/A	N/A	N/A	N/A	0.754638	1
		21	N/A	N/A	N/A	N/A	0.878849	1
		22	N/A	N/A	N/A	N/A	0.651632	1
		Mean	N/A	N/A	N/A	N/A	0.832465	1
		Stdev	N/A	N/A	N/A	N/A	0.0906637	0
	Magnitude	1	N/A	N/A	N/A	N/A	0.829149	0.999942
		2	N/A	N/A	N/A	N/A	0.881173	1
		3	N/A	N/A	N/A	N/A	0.902628	1
		4	N/A	N/A	N/A	N/A	0.933803	1
		5	N/A	N/A	N/A	N/A	0.897736	1
		6	N/A	N/A	N/A	N/A	0.870688	1
		7	N/A	N/A	N/A	N/A	0.877626	1
		8	N/A	N/A	N/A	N/A	0.901402	0.999928
		9	N/A	N/A	N/A	N/A	0.851507	1
		10	N/A	N/A	N/A	N/A	0.858014	1
		11	N/A	N/A	N/A	N/A	0.836448	1
		12	N/A	N/A	N/A	N/A	0.855543	1
		13	N/A	N/A	N/A	N/A	0.926191	1
		14	N/A	N/A	N/A	N/A	0.855813	1
		15	N/A	N/A	N/A	N/A	0.846105	1
		16	N/A	N/A	N/A	N/A	0.765737	1
		17	N/A	N/A	N/A	N/A	0.712419	1
		18	N/A	N/A	N/A	N/A	0.891902	1
		19	N/A	N/A	N/A	N/A	0.633404	1
		20	N/A	N/A	N/A	N/A	0.758117	1
		21	N/A	N/A	N/A	N/A	0.882718	1
		22	N/A	N/A	N/A	N/A	0.669744	1
		Mean	N/A	N/A	N/A	N/A	0.838085	0.999994
		Stdev	N/A	N/A	N/A	N/A	0.080778	1.93312e-05
	SOM-VN (RPKM > 5)	1	N/A	N/A	N/A	N/A	0.838433	1
		2	N/A	N/A	N/A	N/A	0.888171	1
		3	N/A	N/A	N/A	N/A	0.902464	1
		4	N/A	N/A	N/A	N/A	0.933734	1
		5	N/A	N/A	N/A	N/A	0.89376	1
		6	N/A	N/A	N/A	N/A	0.884801	1
		7	N/A	N/A	N/A	N/A	0.886177	1
		8	N/A	N/A	N/A	N/A	0.902493	1
		9	N/A	N/A	N/A	N/A	0.847456	1
		10	N/A	N/A	N/A	N/A	0.855399	1
		11	N/A	N/A	N/A	N/A	0.84519	1
		12	N/A	N/A	N/A	N/A	0.861275	1
		13	N/A	N/A	N/A	N/A	0.92471	1
		14	N/A	N/A	N/A	N/A	0.862517	1
		15	N/A	N/A	N/A	N/A	0.849026	1
		16	N/A	N/A	N/A	N/A	0.768014	1
		17	N/A	N/A	N/A	N/A	0.720818	1
		18	N/A	N/A	N/A	N/A	0.889882	1
		19	N/A	N/A	N/A	N/A	0.601438	1
		20	N/A	N/A	N/A	N/A	0.760522	1
		21	N/A	N/A	N/A	N/A	0.879732	1
		22	N/A	N/A	N/A	N/A	0.667984	1
		Mean	N/A	N/A	N/A	N/A	0.839272	1
		Stdev	N/A	N/A	N/A	N/A	0.0847241	0
		Difference	N/A	N/A	N/A	N/A	0.00680745	0
Brain (H)	SOM-VN	1	0.564665	0.36276	0.400306	0.316916	0.819995	0.901545
		2	0.467852	0.307831	0.362793	0.328325	0.858726	0.899624
		3	0.4875	0.347052	0.292534	0.306607	0.881691	0.89666
		4	0.442561	0.329593	0.247776	0.340017	0.918773	0.90019
		5	0.489279	0.323871	0.323981	0.333563	0.881351	0.901247
		6	0.583333	0.347977	0.305847	0.287122	0.866201	0.908783
		7	0.514019	0.340347	0.345029	0.327096	0.859961	0.895926
		8	0.433414	0.30809	0.327095	0.309469	0.873814	0.899518
		9	0.483871	0.368421	0.389658	0.320669	0.838379	0.891948
		10	0.426339	0.278426	0.380317	0.314266	0.824336	0.887806
		11	0.512245	0.336461	0.42931	0.328279	0.824468	0.90658
		12	0.548828	0.379217	0.364706	0.326052	0.847489	0.896618
		13	0.387622	0.309896	0.258389	0.342222	0.908649	0.887525
		14	0.540625	0.38022	0.366286	0.328036	0.843285	0.888032
		15	0.568116	0.387352	0.369452	0.323429	0.818937	0.878681
		16	0.543909	0.344704	0.449861	0.301869	0.736238	0.880324
		17	0.630137	0.29582	0.485526	0.303704	0.680944	0.900287
		18	0.423256	0.273273	0.309623	0.314003	0.864159	0.885708
		19	0.462687	0.205752	0.321895	0.278249	0.527578	0.730088
		20	0.531532	0.303342	0.511424	0.324777	0.717492	0.887081
		21	0.446043	0.352273	0.334405	0.332268	0.87461	0.892724
		22	0.440415	0.324427	0.591611	0.347601	0.630854	0.860094
		Mean	0.496739	0.327596	0.371265	0.319752	0.813542	0.885318
		Stdev	0.0620548	0.0418441	0.0825616	0.0170447	0.096892	0.0362938
	Magnitude	1	0.0854232	0.999456	N/A	N/A	N/A	N/A
		2	0.0628261	1	N/A	N/A	N/A	N/A
		3	0.0623906	0.9984	N/A	N/A	N/A	N/A
		4	0.0472013	0.997893	N/A	N/A	N/A	N/A
		5	0.057004	1	N/A	N/A	N/A	N/A
		6	0.0713707	1	N/A	N/A	N/A	N/A
		7	0.065829	1	N/A	N/A	N/A	N/A
		8	0.0520564	1	N/A	N/A	N/A	N/A
		9	0.0691421	1	N/A	N/A	N/A	N/A
		10	0.0780707	1	N/A	N/A	N/A	N/A
		11	0.076062	1	N/A	N/A	N/A	N/A
		12	0.0820009	1	N/A	N/A	N/A	N/A
		13	0.0488381	1	N/A	N/A	N/A	N/A
		14	0.080647	0.998559	N/A	N/A	N/A	N/A
		15	0.0857366	1	N/A	N/A	N/A	N/A
		16	0.106528	1	N/A	N/A	N/A	N/A
		17	0.116745	1	N/A	N/A	N/A	N/A
		18	0.0585736	0.995624	N/A	N/A	N/A	N/A
		19	0.167062	1	N/A	N/A	N/A	N/A
		20	0.105696	1	N/A	N/A	N/A	N/A
		21	0.0645533	1	N/A	N/A	N/A	N/A
		22	0.12434	1	N/A	N/A	N/A	N/A
		Mean	0.080368	0.999542	N/A	N/A	N/A	N/A
		Stdev	0.0287812	0.00106722	N/A	N/A	N/A	N/A
	SOM-VN (RPKM > 5)	1	0.538945	0.41092	0.384534	0.331519	0.858446	0.90212
		2	0.468336	0.366782	0.315068	0.338051	0.899053	0.90266
		3	0.460656	0.417533	0.270115	0.332286	0.918905	0.900547
		4	0.449102	0.393357	0.210938	0.358011	0.944151	0.902401
		5	0.483539	0.39629	0.29681	0.357262	0.915792	0.903641
		6	0.577236	0.424514	0.276827	0.309835	0.907508	0.911309
		7	0.508911	0.435593	0.316311	0.339052	0.899631	0.89933
		8	0.41688	0.376443	0.287053	0.33202	0.914128	0.901768
		9	0.47549	0.426374	0.335294	0.31696	0.881391	0.896337
		10	0.434466	0.340952	0.347561	0.322294	0.868708	0.894085
		11	0.511013	0.415771	0.389693	0.331538	0.871023	0.9097
		12	0.52381	0.446996	0.342505	0.32848	0.884175	0.901107
		13	0.40678	0.402685	0.223121	0.360075	0.939686	0.892148
		14	0.506711	0.418283	0.329801	0.341096	0.884657	0.891951
		15	0.530864	0.459893	0.369146	0.350785	0.868485	0.887506
		16	0.525974	0.413265	0.461538	0.320888	0.798897	0.894103
		17	0.639706	0.371795	0.512397	0.30897	0.725177	0.905535
		18	0.42233	0.350806	0.278665	0.331606	0.903909	0.890682
		19	0.433155	0.222527	0.333333	0.273109	0.578277	0.750243
		20	0.526316	0.380623	0.504655	0.325721	0.775346	0.898183
		21	0.417323	0.401515	0.294521	0.313869	0.904357	0.898507
		22	0.44	0.37931	0.574713	0.369276	0.721829	0.873733
		Mean	0.488454	0.393948	0.337137	0.329687	0.863891	0.892089
		Stdev	0.0588853	0.0484425	0.0930229	0.0210708	0.0876966	0.0324997
		Difference	-0.00828417	0.0663528	-0.0341274	0.00993536	0.0503483	0.00677102
GM12878	SOM-VN	1	0.664101	0.481237	N/A	N/A	0.835974	0.986473
		2	0.565317	0.503401	N/A	N/A	0.889749	0.985028
		3	0.549309	0.521435	N/A	N/A	0.891128	0.984806
		4	0.465583	0.563006	N/A	N/A	0.945373	0.979089
		5	0.560091	0.531755	N/A	N/A	0.914962	0.987031
		6	0.674118	0.462843	N/A	N/A	0.873831	0.989721
		7	0.56621	0.53913	N/A	N/A	0.906296	0.983789
		8	0.5391	0.564516	N/A	N/A	0.916936	0.981294
		9	0.578231	0.543478	N/A	N/A	0.879041	0.983686
		10	0.585903	0.452894	N/A	N/A	0.872992	0.98621
		11	0.668883	0.510142	N/A	N/A	0.858745	0.989871
		12	0.652116	0.473583	N/A	N/A	0.863107	0.986181
		13	0.469835	0.561135	N/A	N/A	0.932091	0.980392
		14	0.631016	0.512301	N/A	N/A	0.870882	0.986999
		15	0.625468	0.477143	N/A	N/A	0.830571	0.983393
		16	0.652574	0.540335	N/A	N/A	0.735439	0.967973
		17	0.756385	0.329906	N/A	N/A	0.380889	0.923491
		18	0.430085	0.560773	N/A	N/A	0.92351	0.974351
		19	0.712195	0.307045	N/A	N/A	0.341667	0.8528
		20	0.622166	0.516736	N/A	N/A	0.821971	0.98378
		21	0.523404	0.6	N/A	N/A	0.916977	0.978662
		22	0.667808	0.515873	N/A	N/A	0.642151	0.966942
		Mean	0.598177	0.503121	N/A	N/A	0.820195	0.973726
		Stdev	0.0828468	0.0703726	N/A	N/A	0.163314	0.0303704
	CAGT	1	N/A	N/A	N/A	N/A	0.701368	1
		2	N/A	N/A	N/A	N/A	0.856284	1
		3	N/A	N/A	N/A	N/A	0.859451	1
		4	N/A	N/A	N/A	N/A	0.919217	1
		5	N/A	N/A	N/A	N/A	0.883262	1
		6	N/A	N/A	N/A	N/A	0.750632	1
		7	N/A	N/A	N/A	N/A	0.871634	1
		8	N/A	N/A	N/A	N/A	0.887107	1
		9	N/A	N/A	N/A	N/A	0.839859	1
		10	N/A	N/A	N/A	N/A	0.821852	1
		11	N/A	N/A	N/A	N/A	0.714854	1
		12	N/A	N/A	N/A	N/A	0.737939	1
		13	N/A	N/A	N/A	N/A	0.904672	1
		14	N/A	N/A	N/A	N/A	0.812056	1
		15	N/A	N/A	N/A	N/A	0.772218	1
		16	N/A	N/A	N/A	N/A	0.666667	1
		17	N/A	N/A	N/A	N/A	0.335614	1
		18	N/A	N/A	N/A	N/A	0.892451	1
		19	N/A	N/A	N/A	N/A	0.301362	1
		20	N/A	N/A	N/A	N/A	0.697024	1
		21	N/A	N/A	N/A	N/A	0.885574	1
		22	N/A	N/A	N/A	N/A	0.577487	1
		Mean	N/A	N/A	N/A	N/A	0.758572	1
		Stdev	N/A	N/A	N/A	N/A	0.168759	0
	Magnitude	1	N/A	N/A	N/A	N/A	0.791627	1
		2	N/A	N/A	N/A	N/A	0.855804	1
		3	N/A	N/A	N/A	N/A	0.853513	1
		4	N/A	N/A	N/A	N/A	0.91524	1
		5	N/A	N/A	N/A	N/A	0.881494	1
		6	N/A	N/A	N/A	N/A	0.840301	1
		7	N/A	N/A	N/A	N/A	0.868365	1
		8	N/A	N/A	N/A	N/A	0.881096	1
		9	N/A	N/A	N/A	N/A	0.834384	1
		10	N/A	N/A	N/A	N/A	0.839437	1
		11	N/A	N/A	N/A	N/A	0.817115	1
		12	N/A	N/A	N/A	N/A	0.821845	1
		13	N/A	N/A	N/A	N/A	0.89938	1
		14	N/A	N/A	N/A	N/A	0.830391	1
		15	N/A	N/A	N/A	N/A	0.79552	1
		16	N/A	N/A	N/A	N/A	0.787569	1
		17	N/A	N/A	N/A	N/A	0.643428	1
		18	N/A	N/A	N/A	N/A	0.893508	1
		19	N/A	N/A	N/A	N/A	0.65351	1
		20	N/A	N/A	N/A	N/A	0.778353	1
		21	N/A	N/A	N/A	N/A	0.879045	1
		22	N/A	N/A	N/A	N/A	0.681805	1
		Mean	N/A	N/A	N/A	N/A	0.820124	1
		Stdev	N/A	N/A	N/A	N/A	0.0755366	0
	SOM-VN (RPKM > 5)	1	0.803481	0.506167	N/A	N/A	0.837815	0.995796
		2	0.743243	0.498401	N/A	N/A	0.885323	0.995132
		3	0.765043	0.536863	N/A	N/A	0.885364	0.995359
		4	0.63774	0.555849	N/A	N/A	0.936406	0.98971
		5	0.7277	0.511129	N/A	N/A	0.9071	0.995774
		6	0.824242	0.490267	N/A	N/A	0.873908	0.99704
		7	0.739387	0.537736	N/A	N/A	0.901821	0.994091
		8	0.717097	0.561657	N/A	N/A	0.911027	0.993011
		9	0.762238	0.57672	N/A	N/A	0.877825	0.993665
		10	0.766412	0.490234	N/A	N/A	0.869962	0.996512
		11	0.820442	0.537557	N/A	N/A	0.860002	0.997397
		12	0.799451	0.506527	N/A	N/A	0.865066	0.994746
		13	0.625	0.529695	N/A	N/A	0.922356	0.990061
		14	0.79702	0.516908	N/A	N/A	0.864232	0.995532
		15	0.802303	0.499403	N/A	N/A	0.830089	0.994647
		16	0.791745	0.545925	N/A	N/A	0.738622	0.985085
		17	0.737673	0.423077	N/A	N/A	0.498824	0.944321
		18	0.60179	0.510436	N/A	N/A	0.912537	0.988041
		19	0.667482	0.382889	N/A	N/A	0.47096	0.896061
		20	0.777202	0.540541	N/A	N/A	0.821729	0.995521
		21	0.732143	0.614232	N/A	N/A	0.910139	0.990772
		22	0.815331	0.541667	N/A	N/A	0.642583	0.986555
		Mean	0.747917	0.518813	N/A	N/A	0.82835	0.986583
		Average	0.0644533	0.048333	N/A	N/A	0.128753	0.0229989
		Difference	0.149739	0.0156914	N/A	N/A	0.00815497	0.0128576
H1 (L)	SOM-VN	1	0.239887	0.814696	N/A	N/A	0.895073	0.869883
		2	0.159522	0.839704	N/A	N/A	0.934719	0.863822
		3	0.158505	0.812779	N/A	N/A	0.921809	0.867436
		4	0.145631	0.819838	N/A	N/A	0.949155	0.887928
		5	0.167388	0.846801	N/A	N/A	0.937628	0.87791
		6	0.22949	0.841886	N/A	N/A	0.917861	0.892082
		7	0.196496	0.796954	N/A	N/A	0.921277	0.886423
		8	0.146661	0.84633	N/A	N/A	0.939078	0.866467
		9	0.22294	0.791587	N/A	N/A	0.902574	0.883482
		10	0.188951	0.760748	N/A	N/A	0.918757	0.879863
		11	0.264313	0.839394	N/A	N/A	0.890797	0.888111
		12	0.233363	0.842949	N/A	N/A	0.911262	0.878577
		13	0.100775	0.855967	N/A	N/A	0.954594	0.823884
		14	0.223839	0.828205	N/A	N/A	0.913242	0.884072
		15	0.199736	0.787013	N/A	N/A	0.896702	0.856215
		16	0.269841	0.748	N/A	N/A	0.869746	0.858009
		17	0.360109	0.73986	N/A	N/A	0.725069	0.859371
		18	0.129304	0.8125	N/A	N/A	0.937824	0.864028
		19	0.467509	0.669251	N/A	N/A	0.592643	0.669231
		20	0.239964	0.785075	N/A	N/A	0.869995	0.860005
		21	0.118501	0.796748	N/A	N/A	0.951369	0.799451
		22	0.268983	0.749104	N/A	N/A	0.772414	0.818437
		Mean	0.215078	0.801154	N/A	N/A	0.887436	0.856122
		Standard Dev	0.0828302	0.0457328	N/A	N/A	0.0860046	0.0480542
	CAGT	1	0.0482003	0.722553	N/A	N/A	0.586024	0.0827763
		2	0.0284315	0.746532	N/A	N/A	0.713658	0.0872686
		3	0.0274446	0.74028	N/A	N/A	0.702849	0.0849561
		4	0.0202839	0.733888	N/A	N/A	0.753239	0.0769054
		5	0.0252821	0.726449	N/A	N/A	0.703853	0.078927
		6	0.0353691	0.712271	N/A	N/A	0.6475	0.0765027
		7	0.0330888	0.717428	N/A	N/A	0.645525	0.0752114
		8	0.0240917	0.713626	N/A	N/A	0.718254	0.0856332
		9	0.0404893	0.73913	N/A	N/A	0.641366	0.0791476
		10	0.0359926	0.678322	N/A	N/A	0.64242	0.081742
		11	0.0477103	0.717754	N/A	N/A	0.564585	0.0740658
		12	0.0402899	0.703947	N/A	N/A	0.620905	0.0796956
		13	0.022426	0.741803	N/A	N/A	0.855634	0.164634
		14	0.0351389	0.667546	N/A	N/A	0.629723	0.074195
		15	0.0424051	0.738292	N/A	N/A	0.641827	0.0908163
		16	0.0641855	0.716867	N/A	N/A	0.606922	0.0980236
		17	0.124736	0.694118	N/A	N/A	0.396051	0.132943
		18	0.0216353	0.710784	N/A	N/A	0.740741	0.0872443
		19	0.297082	0.650407	N/A	N/A	0.433246	0.26022
		20	0.0534701	0.702006	N/A	N/A	0.587748	0.0870525
		21	0.0309939	0.737288	N/A	N/A	0.806228	0.154766
		22	0.0815603	0.669091	N/A	N/A	0.448113	0.108139
		Mean	0.0536503	0.712745	N/A	N/A	0.640291	0.100948
		Standard Dev	0.0592752	0.0267747	N/A	N/A	0.113126	0.0436174
	Magnitude	1	0.0954698	1	N/A	N/A	1	0.000116347
		2	0.0502355	1	N/A	N/A	0	0
		3	0.050853	1	N/A	N/A	0	0
		4	0.0387763	1	N/A	N/A	0	0
		5	0.0478805	1	N/A	N/A	0	0
		6	0.0735826	1	N/A	N/A	0	0
		7	0.0716131	1	N/A	N/A	0	0
		8	0.0459371	1	N/A	N/A	0	0
		9	0.0793059	1	N/A	N/A	0	0
		10	0.0708181	1	N/A	N/A	0	0
		11	0.0926942	1	N/A	N/A	0	0
		12	0.082266	1	N/A	N/A	0	0
		13	0.0372295	1	N/A	N/A	0	0
		14	0.0782869	1	N/A	N/A	0	0
		15	0.0921396	1	N/A	N/A	0	0
		16	0.113189	1	N/A	N/A	0	0
		17	0.170712	1	N/A	N/A	0	0
		18	0.0379686	1	N/A	N/A	0	0
		19	0.294387	1	N/A	N/A	0	0
		20	0.104672	1	N/A	N/A	0	0
		21	0.0449882	1	N/A	N/A	0	0
		22	0.165079	1	N/A	N/A	0	0
		Mean	0.0880948	1	N/A	N/A	0.0454545	5.28849e-06
		Stdev	0.0589182	0	N/A	N/A	0.213201	2.48052e-05
	SOM-VN (RPKM > 5)	1	0.300442	0.830534	N/A	N/A	0.92289	0.859175
		2	0.194279	0.792912	N/A	N/A	0.944559	0.830241
		3	0.202022	0.824074	N/A	N/A	0.951031	0.831269
		4	0.171167	0.781674	N/A	N/A	0.96432	0.847793
		5	0.194359	0.790743	N/A	N/A	0.951893	0.837475
		6	0.261708	0.801012	N/A	N/A	0.940978	0.867316
		7	0.247525	0.766568	N/A	N/A	0.937938	0.874542
		8	0.178232	0.767038	N/A	N/A	0.949061	0.833889
		9	0.262454	0.80397	N/A	N/A	0.924794	0.865773
		10	0.235546	0.776471	N/A	N/A	0.934204	0.866923
		11	0.310004	0.818974	N/A	N/A	0.920603	0.886216
		12	0.286167	0.822042	N/A	N/A	0.935031	0.86945
		13	0.113197	0.820619	N/A	N/A	0.959834	0.696915
		14	0.266596	0.784375	N/A	N/A	0.938042	0.871618
		15	0.275574	0.834123	N/A	N/A	0.926718	0.862122
		16	0.334771	0.821429	N/A	N/A	0.899862	0.864256
		17	0.424476	0.796277	N/A	N/A	0.832971	0.879991
		18	0.153969	0.760526	N/A	N/A	0.952649	0.824203
		19	0.579418	0.747834	N/A	N/A	0.735317	0.853917
		20	0.294077	0.816248	N/A	N/A	0.902951	0.85464
		21	0.138669	0.841346	N/A	N/A	0.94536	0.708186
		22	0.343465	0.77931	N/A	N/A	0.798333	0.831116
		Mean	0.262187	0.799005	N/A	N/A	0.916788	0.841683
		Stdev	0.102967	0.0263403	N/A	N/A	0.0565826	0.0483904
		Difference	0.128387	-0.0218437	N/A	N/A	-0.0891026	-0.0250059
H1 (H)	SOM-VN	1	0.584459	0.559871	N/A	N/A	0.721662	0.958812
		2	0.572493	0.576005	N/A	N/A	0.83385	0.976628
		3	0.580328	0.56959	N/A	N/A	0.846605	0.980847
		4	0.573986	0.519438	N/A	N/A	0.884749	0.98366
		5	0.580184	0.551992	N/A	N/A	0.843598	0.979254
		6	0.622309	0.51249	N/A	N/A	0.810253	0.97921
		7	0.531056	0.522936	N/A	N/A	0.801892	0.968745
		8	0.54432	0.525301	N/A	N/A	0.841151	0.977066
		9	0.534629	0.592194	N/A	N/A	0.756632	0.958831
		10	0.586457	0.539488	N/A	N/A	0.780316	0.97077
		11	0.576558	0.556575	N/A	N/A	0.70219	0.956325
		12	0.631829	0.546201	N/A	N/A	0.781263	0.976579
		13	0.369983	0.776557	N/A	N/A	0.932326	0.968491
		14	0.596923	0.598765	N/A	N/A	0.798479	0.967507
		15	0.583691	0.59562	N/A	N/A	0.754313	0.967475
		16	0.637681	0.654762	N/A	N/A	0.674951	0.936422
		17	0.642857	0.494612	N/A	N/A	0.485873	0.918736
		18	0.528736	0.588235	N/A	N/A	0.850771	0.976961
		19	0.730038	0.366063	N/A	N/A	0.363125	0.915014
		20	0.57582	0.541426	N/A	N/A	0.674062	0.950512
		21	0.366795	0.753968	N/A	N/A	0.907006	0.953571
		22	0.583524	0.590278	N/A	N/A	0.534202	0.933941
		Mean	0.569757	0.569653	N/A	N/A	0.753603	0.961607
		Stdev	0.0787922	0.0835862	N/A	N/A	0.139809	0.0198728
	CAGT	1	N/A	N/A	N/A	N/A	0.614758	1
		2	N/A	N/A	N/A	N/A	0.766945	1
		3	N/A	N/A	N/A	N/A	0.789919	1
		4	N/A	N/A	N/A	N/A	0.838334	1
		5	N/A	N/A	N/A	N/A	0.778407	1
		6	N/A	N/A	N/A	N/A	0.736953	1
		7	N/A	N/A	N/A	N/A	0.722784	1
		8	N/A	N/A	N/A	N/A	0.775908	1
		9	N/A	N/A	N/A	N/A	0.660621	1
		10	N/A	N/A	N/A	N/A	0.703508	1
		11	N/A	N/A	N/A	N/A	0.598439	1
		12	N/A	N/A	N/A	N/A	0.691483	1
		13	N/A	N/A	N/A	N/A	0.90078	1
		14	N/A	N/A	N/A	N/A	0.723487	1
		15	N/A	N/A	N/A	N/A	0.679981	1
		16	N/A	N/A	N/A	N/A	0.561644	1
		17	N/A	N/A	N/A	N/A	0.385532	1
		18	N/A	N/A	N/A	N/A	0.805489	1
		19	N/A	N/A	N/A	N/A	0.301494	1
		20	N/A	N/A	N/A	N/A	0.566751	1
		21	N/A	N/A	N/A	N/A	0.840214	1
		22	N/A	N/A	N/A	N/A	0.441985	1
		Mean	N/A	N/A	N/A	N/A	0.67661	1
		Stdev	N/A	N/A	N/A	N/A	0.152112	0
	Magnitude	1	N/A	N/A	N/A	N/A	0.7545	1
		2	N/A	N/A	N/A	N/A	0.820831	1
		3	N/A	N/A	N/A	N/A	0.823898	1
		4	N/A	N/A	N/A	N/A	0.871297	1
		5	N/A	N/A	N/A	N/A	0.834928	1
		6	N/A	N/A	N/A	N/A	0.805231	1
		7	N/A	N/A	N/A	N/A	0.814323	1
		8	N/A	N/A	N/A	N/A	0.832517	1
		9	N/A	N/A	N/A	N/A	0.790582	1
		10	N/A	N/A	N/A	N/A	0.789171	1
		11	N/A	N/A	N/A	N/A	0.775582	1
		12	N/A	N/A	N/A	N/A	0.792028	1
		13	N/A	N/A	N/A	N/A	0.910623	1
		14	N/A	N/A	N/A	N/A	0.801359	1
		15	N/A	N/A	N/A	N/A	0.744029	1
		16	N/A	N/A	N/A	N/A	0.740129	1
		17	N/A	N/A	N/A	N/A	0.638174	1
		18	N/A	N/A	N/A	N/A	0.835505	1
		19	N/A	N/A	N/A	N/A	0.572562	1
		20	N/A	N/A	N/A	N/A	0.732618	1
		21	N/A	N/A	N/A	N/A	0.882306	1
		22	N/A	N/A	N/A	N/A	0.580411	1
		Mean	N/A	N/A	N/A	N/A	0.779209	1
		Stdev	N/A	N/A	N/A	N/A	0.0872029	0
	SOM-VN (RPKM > 5)	1	0.654343	0.681124	N/A	N/A	0.819601	0.970469
		2	0.637518	0.736156	N/A	N/A	0.902517	0.984887
		3	0.666667	0.727444	N/A	N/A	0.909851	0.987301
		4	0.623134	0.698745	N/A	N/A	0.9367	0.988478
		5	0.644139	0.707657	N/A	N/A	0.908637	0.985076
		6	0.681496	0.644976	N/A	N/A	0.886645	0.985041
		7	0.606911	0.673861	N/A	N/A	0.871417	0.976844
		8	0.615584	0.693997	N/A	N/A	0.905454	0.983885
		9	0.615676	0.721481	N/A	N/A	0.838859	0.970015
		10	0.647727	0.70274	N/A	N/A	0.872998	0.980592
		11	0.648472	0.682759	N/A	N/A	0.794057	0.967661
		12	0.704208	0.675772	N/A	N/A	0.862164	0.982632
		13	0.583942	0.735632	N/A	N/A	0.934772	0.98392
		14	0.663522	0.739054	N/A	N/A	0.868544	0.977064
		15	0.659763	0.738411	N/A	N/A	0.848977	0.974672
		16	0.666165	0.722675	N/A	N/A	0.759301	0.950629
		17	0.699854	0.57383	N/A	N/A	0.604827	0.942421
		18	0.588942	0.718475	N/A	N/A	0.917578	0.984588
		19	0.75	0.42146	N/A	N/A	0.469064	0.936642
		20	0.634989	0.669704	N/A	N/A	0.771835	0.962572
		21	0.522088	0.730337	N/A	N/A	0.903887	0.976465
		22	0.657143	0.695214	N/A	N/A	0.661209	0.953678
		Mean	0.644195	0.685977	N/A	N/A	0.829495	0.972979
		Stdev	0.0469948	0.0702856	N/A	N/A	0.117104	0.0150049
		Difference	0.0744377	0.116324	N/A	N/A	0.0758919	0.0113716
Heart (L)	SOM-VN	1	0.617021	0.0170588	0.50266	0.426348	0.79109	0.928769
		2	0.666667	0.046332	0.462298	0.444269	0.87533	0.917473
		3	0.625	0.0591716	0.444444	0.436364	0.875736	0.914035
		4	0.734694	0.0671642	0.407875	0.498864	0.920967	0.920742
		5	0.69697	0.0392491	0.451781	0.42253	0.880025	0.926148
		6	0.8	0.0467153	0.426143	0.421053	0.870142	0.91614
		7	0.84375	0.0507519	0.426134	0.421216	0.8822	0.920345
		8	0.47619	0.0220264	0.44466	0.44924	0.891542	0.923765
		9	0.475	0.0419426	0.449001	0.465395	0.869354	0.905647
		10	0.904762	0.0239596	0.511447	0.440436	0.823203	0.928538
		11	0.814815	0.0246637	0.498008	0.417537	0.816247	0.936165
		12	0.866667	0.029148	0.462293	0.423568	0.837247	0.934693
		13	0.75	0.0820312	0.428288	0.523002	0.915416	0.910223
		14	0.851852	0.0616622	0.448777	0.449464	0.877622	0.92358
		15	0.615385	0.0136054	0.522585	0.444707	0.775601	0.915557
		16	0.75	0.0406977	0.454617	0.450704	0.841761	0.923211
		17	0.5	0.00271003	0.465721	0.377154	0.707513	0.926515
		18	0.666667	0.0576923	0.43442	0.527624	0.906154	0.899871
		19	1	0.00158228	0.312636	0.326879	0.68477	0.892308
		20	0.888889	0.0187354	0.483838	0.455756	0.807449	0.914026
		21	0.769231	0.0909091	0.383333	0.511111	0.900979	0.883352
		22	0.7	0.0251799	0.577206	0.520442	0.717895	0.883992
		Mean	0.727889	0.0392268	0.454462	0.447894	0.839465	0.915686
		Stdev	0.141218	0.0240368	0.0528191	0.0478836	0.0679975	0.014738
	CAGT	1	N/A	N/A	0.492754	0.0332437	0.703085	0.992728
		2	N/A	N/A	0.407143	0.0495222	0.813533	0.987757
		3	N/A	N/A	0.42	0.0504461	0.813984	0.987685
		4	N/A	N/A	0.30137	0.0647059	0.871065	0.982465
		5	N/A	N/A	0.435424	0.0474467	0.820281	0.990777
		6	N/A	N/A	0.378289	0.0457985	0.803622	0.986579
		7	N/A	N/A	0.355556	0.0451552	0.820509	0.986437
		8	N/A	N/A	0.357843	0.0389541	0.832002	0.989132
		9	N/A	N/A	0.407407	0.0517952	0.793428	0.985243
		10	N/A	N/A	0.492424	0.0297075	0.744064	0.993918
		11	N/A	N/A	0.472973	0.0323924	0.743831	0.994005
		12	N/A	N/A	0.387097	0.0316456	0.76979	0.992344
		13	N/A	N/A	0.296943	0.0588745	0.858393	0.98076
		14	N/A	N/A	0.464	0.0487395	0.812574	0.991371
		15	N/A	N/A	0.530303	0.0449294	0.68543	0.990117
		16	N/A	N/A	0.455556	0.0364121	0.762338	0.994367
		17	N/A	N/A	0.526882	0.0335157	0.5991	0.993511
		18	N/A	N/A	0.356098	0.074187	0.844112	0.980161
		19	N/A	N/A	0.301887	0.0203304	0.51842	0.988414
		20	N/A	N/A	0.452381	0.03946	0.731374	0.990749
		21	N/A	N/A	0.29	0.0679157	0.844034	0.976735
		22	N/A	N/A	0.71875	0.0564417	0.596781	0.990648
		Mean	N/A	N/A	0.422776	0.0455281	0.762807	0.98845
		Stdev	N/A	N/A	0.098999	0.0134348	0.0928773	0.00488908
	Magnitude	1	N/A	N/A	0	0	0.696335	1
		2	N/A	N/A	0	0	0.803488	1
		3	N/A	N/A	1	0.000286369	0.803369	1
		4	N/A	N/A	0	0	0.859314	1
		5	N/A	N/A	0	0	0.814626	1
		6	N/A	N/A	0.5	0.000334225	0.793467	1
		7	N/A	N/A	0	0	0.816432	1
		8	N/A	N/A	0	0	0.825182	1
		9	N/A	N/A	0	0	0.790389	1
		10	N/A	N/A	0	0	0.736716	1
		11	N/A	N/A	0	0	0.731588	1
		12	N/A	N/A	0	0	0.75529	1
		13	N/A	N/A	0	0	0.84845	1
		14	N/A	N/A	0	0	0.800386	1
		15	N/A	N/A	0	0	0.690012	1
		16	N/A	N/A	1	0.000711744	0.756288	1
		17	N/A	N/A	0	0	0.642188	1
		18	N/A	N/A	0	0	0.831006	1
		19	N/A	N/A	0	0	0.668391	1
		20	N/A	N/A	0	0	0.719237	1
		21	N/A	N/A	0.5	0.00200803	0.832606	1
		22	N/A	N/A	0	0	0.584797	1
		Mean	N/A	N/A	0.136364	0.000151835	0.763616	1
		Stdev	N/A	N/A	0.315543	0.000448559	0.0725531	0
	SOM-VN (RPKM > 5)	1	0.666667	0.0238284	0.473078	0.424109	0.84268	0.934257
		2	0.754717	0.0394867	0.463704	0.470111	0.889756	0.934466
		3	0.761905	0.0602258	0.453287	0.462244	0.891927	0.931162
		4	0.77551	0.0566319	0.412711	0.517207	0.928206	0.934289
		5	0.71875	0.0334302	0.463571	0.445719	0.893788	0.941851
		6	0.875	0.0421687	0.437475	0.450417	0.885304	0.934816
		7	0.870968	0.0423862	0.432236	0.446947	0.897768	0.937113
		8	0.684211	0.0238095	0.449608	0.473077	0.905961	0.940059
		9	0.6	0.0440367	0.461538	0.480712	0.881489	0.927416
		10	0.789474	0.0253807	0.485195	0.454501	0.870343	0.935224
		11	0.851852	0.0349014	0.466238	0.425636	0.865093	0.939957
		12	0.833333	0.037092	0.424695	0.420966	0.880093	0.940143
		13	0.821429	0.0694864	0.430974	0.535714	0.922992	0.925729
		14	0.869565	0.0462963	0.433665	0.44247	0.88663	0.938343
		15	0.75	0.0204082	0.491045	0.445799	0.831224	0.922897
		16	0.769231	0.0462963	0.422535	0.450281	0.878111	0.931465
		17	1	0.00541516	0.448763	0.355493	0.762406	0.93223
		18	0.722222	0.0427632	0.432787	0.56051	0.917422	0.918612
		19	0	0	0.298893	0.315175	0.74749	0.895722
		20	0.888889	0.0251572	0.434687	0.419048	0.849792	0.922826
		21	0.833333	0.0653595	0.404635	0.532864	0.906308	0.908343
		22	0.555556	0.0202429	0.552561	0.496368	0.755808	0.898883
		Mean	0.745119	0.036582	0.444267	0.455699	0.867754	0.928446
		Stdev	0.194417	0.0178094	0.0454299	0.0555085	0.0517648	0.0129006
		Difference	0.0172296	-0.0026448	-0.0101948	0.00780482	0.0282887	0.0127595
Heart (H)	SOM-VN	1	0.344828	0.0167084	0.466021	0.948718	0.946261	0.619106
		2	0.253521	0.0208817	0.426332	0.96	0.967194	0.576869
		3	0.315789	0.0246575	0.430601	0.961646	0.967155	0.576804
		4	0.162162	0.0110497	0.358547	0.987716	0.980232	0.298464
		5	0.152174	0.011236	0.41213	0.973413	0.97407	0.493432
		6	0.26	0.0171731	0.417108	0.96649	0.970364	0.56742
		7	0.188679	0.0173913	0.386165	0.966698	0.968132	0.469025
		8	0.243902	0.0197628	0.402426	0.972237	0.971347	0.501479
		9	0.233333	0.0150215	0.424533	0.971693	0.969618	0.49973
		10	0.241379	0.0130354	0.46695	0.956017	0.958696	0.624422
		11	0.27027	0.0148368	0.462155	0.947098	0.955685	0.668448
		12	0.483871	0.0231125	0.422793	0.957373	0.965486	0.655327
		13	0	0	0.33587	0.984076	0.969925	0.0553648
		14	0.227273	0.0139276	0.42488	0.97708	0.967081	0.555278
		15	0.277778	0.0123762	0.48551	0.970688	0.953898	0.550685
		16	0.217391	0.012987	0.430561	0.950606	0.962273	0.665456
		17	0.444444	0.0152381	0.494304	0.936055	0.933598	0.681159
		18	0.111111	0.00829875	0.385149	0.970195	0.971869	0.454391
		19	0.307692	0.00840336	0.388235	0.870968	0.902564	0.704
		20	0.357143	0.0159236	0.448588	0.949267	0.947368	0.614366
		21	0.1	0.008	0.35961	0.97955	0.947917	0.110437
		22	0.2	0.00966184	0.544495	0.975676	0.95	0.543454
		Mean	0.245125	0.0140765	0.426044	0.960603	0.959124	0.522051
		Stdev	0.109373	0.00555719	0.04879	0.0239581	0.0169885	0.169508
	CAGT	1	N/A	N/A	0.409514	0.930189	0.728541	0.186898
		2	N/A	N/A	0.351643	0.942834	0.823529	0.188117
		3	N/A	N/A	0.342232	0.931235	0.790698	0.188937
		4	N/A	N/A	0.302624	0.928082	0.861734	0.254133
		5	N/A	N/A	0.348075	0.935775	0.819895	0.212656
		6	N/A	N/A	0.356142	0.935467	0.779204	0.182009
		7	N/A	N/A	0.332743	0.930693	0.793492	0.191483
		8	N/A	N/A	0.338666	0.942466	0.842105	0.213049
		9	N/A	N/A	0.361812	0.944444	0.8	0.194776
		10	N/A	N/A	0.386506	0.931534	0.779412	0.198254
		11	N/A	N/A	0.381829	0.943682	0.759754	0.175106
		12	N/A	N/A	0.346567	0.9288	0.762376	0.20087
		13	N/A	N/A	0.279988	0.934589	0.864611	0.223958
		14	N/A	N/A	0.344904	0.93599	0.792079	0.20266
		15	N/A	N/A	0.40396	0.939275	0.752976	0.177544
		16	N/A	N/A	0.339786	0.913699	0.761006	0.181955
		17	N/A	N/A	0.438053	0.929093	0.632653	0.152559
		18	N/A	N/A	0.332875	0.929577	0.818182	0.210203
		19	N/A	N/A	0.357202	0.945534	0.693431	0.149842
		20	N/A	N/A	0.362301	0.942675	0.82069	0.21755
		21	N/A	N/A	0.317757	0.946835	0.859438	0.228145
		22	N/A	N/A	0.48216	0.95057	0.688	0.171657
		Mean	N/A	N/A	0.359879	0.936047	0.7829	0.195562
		Stdev	N/A	N/A	0.0443828	0.00845836	0.0591182	0.0243924
	Magnitude	1	N/A	N/A	0	0	0.675995	1
		2	N/A	N/A	0	0	0.7378	1
		3	N/A	N/A	0	0	0.742644	1
		4	N/A	N/A	0	0	0.796838	1
		5	N/A	N/A	0	0	0.746027	1
		6	N/A	N/A	0	0	0.726695	1
		7	N/A	N/A	0	0	0.747816	1
		8	N/A	N/A	0	0	0.762424	1
		9	N/A	N/A	0	0	0.73304	1
		10	N/A	N/A	0	0	0.711152	1
		11	N/A	N/A	0	0	0.713695	1
		12	N/A	N/A	0	0	0.733049	1
		13	N/A	N/A	0	0	0.777403	1
		14	N/A	N/A	0	0	0.746098	1
		15	N/A	N/A	0	0	0.663307	1
		16	N/A	N/A	0	0	0.737483	1
		17	N/A	N/A	0	0	0.636013	1
		18	N/A	N/A	0	0	0.762945	1
		19	N/A	N/A	0	0	0.676726	1
		20	N/A	N/A	0	0	0.701136	1
		21	N/A	N/A	0.5	0.00147059	0.762514	1
		22	N/A	N/A	0	0	0.568296	1
		Mean	N/A	N/A	0.0227273	6.68449e-05	0.720868	1
		Stdev	N/A	N/A	0.1066	0.00031353	0.0515714	0
	SOM-VN (RPKM > 5)	1	0.315789	0.0194384	0.378526	0.950719	0.963171	0.554106
		2	0.223881	0.0220264	0.333077	0.963238	0.980285	0.522907
		3	0.339623	0.0307692	0.339088	0.968736	0.98205	0.525066
		4	0.171429	0.0120482	0.278232	0.985507	0.985705	0.268596
		5	0.195652	0.0181087	0.332726	0.968644	0.977861	0.445323
		6	0.266667	0.0190779	0.323575	0.968377	0.979989	0.510723
		7	0.132075	0.0151515	0.302809	0.964797	0.979452	0.423741
		8	0.184211	0.017199	0.318908	0.971831	0.981588	0.454959
		9	0.137931	0.010989	0.341139	0.973962	0.982713	0.445606
		10	0.241379	0.0153846	0.367715	0.965392	0.976474	0.565932
		11	0.235294	0.0154143	0.383325	0.949297	0.968855	0.609372
		12	0.466667	0.0282828	0.353131	0.969304	0.981709	0.603169
		13	0.04	0.00411523	0.270655	0.98439	0.962687	0.0492554
		14	0.190476	0.013986	0.352199	0.978958	0.978261	0.504646
		15	0.352941	0.0174419	0.400202	0.97459	0.970867	0.494138
		16	0.142857	0.00967742	0.348447	0.949657	0.97469	0.616058
		17	0.352941	0.0142518	0.413987	0.930443	0.945516	0.608251
		18	0.0714286	0.00540541	0.307413	0.979461	0.982759	0.411162
		19	0.307692	0.0102302	0.318841	0.868941	0.919591	0.644798
		20	0.416667	0.0217391	0.391214	0.958228	0.963137	0.557675
		21	0.222222	0.0175439	0.281388	0.979434	0.947917	0.0951883
		22	0.2	0.0119048	0.474119	0.976816	0.965385	0.479008
		Mean	0.236719	0.0159175	0.345942	0.96276	0.970485	0.472258
		Stdev	0.10761	0.00640891	0.048415	0.0247568	0.0158416	0.155298
		Difference	-0.00840544	0.00184103	-0.0801022	0.0021574	0.0113603	-0.0497928
HeLa (L)	SOM-VN	1	0.459128	0.626267	0.25	0.000880282	0.802226	0.917887
		2	0.273625	0.734099	0.428571	0.00384369	0.936189	0.91823
		3	0.348237	0.6929	0.666667	0.00242718	0.90328	0.936226
		4	0.139804	0.80102	0.333333	0.00626959	0.974124	0.907094
		5	0.299213	0.655838	0.4	0.00127959	0.900338	0.92901
		6	0.400695	0.630962	0.4	0.00283487	0.88543	0.939536
		7	0.386808	0.645522	0.4	0.00335852	0.892337	0.935363
		8	0.354936	0.648948	0.142857	0.000887311	0.900116	0.936755
		9	0.466377	0.623791	0.25	0.000910747	0.813622	0.929831
		10	0.391596	0.624879	0.416667	0.00436681	0.867506	0.926971
		11	0.511461	0.592531	0.166667	0.000848176	0.801384	0.940325
		12	0.498284	0.601491	0.428571	0.00245902	0.806739	0.941289
		13	0.14186	0.768908	0.142857	0.0026178	0.967875	0.885246
		14	0.396959	0.701493	0.4	0.00250941	0.878892	0.925467
		15	0.465254	0.671149	0.428571	0.00349243	0.799014	0.908836
		16	0.572134	0.624595	0.333333	0.00315956	0.781411	0.925272
		17	0.646384	0.574002	0	0	0.647003	0.920557
		18	0.232218	0.730263	0.5	0.00555556	0.934504	0.914756
		19	0.749193	0.5677	0	0	0.65344	0.913274
		20	0.505051	0.618238	0	0	0.764317	0.919611
		21	0.26626	0.682292	0.5	0.00694444	0.914666	0.908433
		22	0.535	0.623301	0	0	0.756757	0.877676
		Mean	0.410931	0.656372	0.299459	0.00248386	0.844599	0.920802
		Stdev	0.151911	0.061109	0.189238	0.00204523	0.0901078	0.0166231
	CAGT	1	N/A	N/A	N/A	N/A	0.694615	1
		2	N/A	N/A	N/A	N/A	0.873227	1
		3	N/A	N/A	N/A	N/A	0.840805	1
		4	N/A	N/A	N/A	N/A	0.94753	1
		5	N/A	N/A	N/A	N/A	0.837928	1
		6	N/A	N/A	N/A	N/A	0.814826	1
		7	N/A	N/A	N/A	N/A	0.824814	1
		8	N/A	N/A	N/A	N/A	0.831094	1
		9	N/A	N/A	N/A	N/A	0.709924	1
		10	N/A	N/A	N/A	N/A	0.796114	1
		11	N/A	N/A	N/A	N/A	0.648959	1
		12	N/A	N/A	N/A	N/A	0.705011	1
		13	N/A	N/A	N/A	N/A	0.932426	1
		14	N/A	N/A	N/A	N/A	0.79856	1
		15	N/A	N/A	N/A	N/A	0.688681	1
		16	N/A	N/A	N/A	N/A	0.607132	1
		17	N/A	N/A	N/A	N/A	0.410465	1
		18	N/A	N/A	N/A	N/A	0.870669	1
		19	N/A	N/A	N/A	N/A	0.352798	1
		20	N/A	N/A	N/A	N/A	0.603151	1
		21	N/A	N/A	N/A	N/A	0.837649	1
		22	N/A	N/A	N/A	N/A	0.612654	1
		Mean	N/A	N/A	N/A	N/A	0.738138	1
		Stdev	N/A	N/A	N/A	N/A	0.153999	0
	Magnitude	1	N/A	N/A	N/A	N/A	0.733517	1
		2	N/A	N/A	N/A	N/A	0.875347	1
		3	N/A	N/A	N/A	N/A	0.84285	1
		4	N/A	N/A	N/A	N/A	0.947358	1
		5	N/A	N/A	N/A	N/A	0.839609	1
		6	N/A	N/A	N/A	N/A	0.825662	1
		7	N/A	N/A	N/A	N/A	0.829483	1
		8	N/A	N/A	N/A	N/A	0.835849	1
		9	N/A	N/A	N/A	N/A	0.770417	0.999754
		10	N/A	N/A	N/A	N/A	0.798019	1
		11	N/A	N/A	N/A	N/A	0.771862	1
		12	N/A	N/A	N/A	N/A	0.75068	1
		13	N/A	N/A	N/A	N/A	0.929224	0.999886
		14	N/A	N/A	N/A	N/A	0.803407	1
		15	N/A	N/A	N/A	N/A	0.719145	1
		16	N/A	N/A	N/A	N/A	0.716502	1
		17	N/A	N/A	N/A	N/A	0.590468	1
		18	N/A	N/A	N/A	N/A	0.872773	1
		19	N/A	N/A	N/A	N/A	0.598587	1
		20	N/A	N/A	N/A	N/A	0.701065	1
		21	N/A	N/A	N/A	N/A	0.83375	1
		22	N/A	N/A	N/A	N/A	0.667162	1
		Mean	N/A	N/A	N/A	N/A	0.784215	0.999984
		Stdev	N/A	N/A	N/A	N/A	0.0939126	5.66992e-05
	SOM-VN (RPKM > 5)	1	0.513333	0.723684	0.25	0.00107239	0.857932	0.935036
		2	0.400068	0.771186	0.357143	0.00319081	0.936817	0.943486
		3	0.421586	0.777417	0.6	0.00214746	0.925995	0.949996
		4	0.242205	0.75493	0.25	0.00333704	0.964284	0.929787
		5	0.390766	0.749772	0.25	0.000761035	0.922308	0.945109
		6	0.464987	0.749188	0.5	0.00452899	0.923871	0.951311
		7	0.470149	0.763993	0.25	0.00212314	0.92453	0.948797
		8	0.44389	0.775599	0.428571	0.00315789	0.926513	0.951686
		9	0.538633	0.753638	0.25	0.00117925	0.875303	0.945658
		10	0.471734	0.748008	0.583333	0.00678295	0.898587	0.947601
		11	0.558997	0.697332	0.166667	0.00110375	0.865365	0.95226
		12	0.532578	0.712796	0.333333	0.00215983	0.873149	0.949234
		13	0.276054	0.767699	0.25	0.00191571	0.952637	0.916324
		14	0.490451	0.780387	0.4	0.00296296	0.905764	0.94625
		15	0.555268	0.751168	0.285714	0.00263852	0.836523	0.935782
		16	0.643221	0.724455	0.2	0.00174825	0.833333	0.950911
		17	0.627823	0.664436	0.2	0.00127877	0.726523	0.920552
		18	0.344828	0.732265	0.5	0.00537634	0.927907	0.938354
		19	0.695983	0.630285	0.5	0.00266667	0.732685	0.9045
		20	0.587696	0.717252	0	0	0.824843	0.939213
		21	0.437632	0.739286	0	0	0.906987	0.950584
		22	0.579487	0.700413	0	0	0.807524	0.908322
		Mean	0.48579	0.73569	0.297944	0.00227872	0.879517	0.939125
		Stdev	0.113995	0.0377609	0.175129	0.00171568	0.0647347	0.0144936
		Difference	0.0748587	0.0793183	-0.00151515	-0.000205147	0.0349187	0.0183232
HeLa (H)	SOM-VN	1	0.333832	0.725745	0.291139	0.0328728	0.787678	0.742387
		2	0.238542	0.749591	0.384615	0.0387812	0.887291	0.768994
		3	0.228722	0.707177	0.469697	0.0551929	0.866949	0.764237
		4	0.143226	0.735099	0.469945	0.0732538	0.962901	0.82499
		5	0.226032	0.713024	0.43662	0.0385572	0.87954	0.806868
		6	0.26958	0.75293	0.423358	0.0407018	0.859013	0.763002
		7	0.261982	0.715871	0.350993	0.0464912	0.855053	0.742151
		8	0.250563	0.710997	0.389313	0.0431837	0.856664	0.773071
		9	0.321082	0.730546	0.344262	0.0383562	0.803864	0.768828
		10	0.285504	0.705097	0.390411	0.0482233	0.809122	0.763955
		11	0.339126	0.741273	0.310924	0.0344828	0.786853	0.729798
		12	0.316007	0.746739	0.37	0.0318143	0.786749	0.735862
		13	0.172779	0.65508	0.425743	0.068254	0.945916	0.848642
		14	0.287149	0.718593	0.320388	0.0426908	0.845801	0.766002
		15	0.368785	0.728513	0.336842	0.0375147	0.749858	0.768605
		16	0.472031	0.755828	0.235955	0.0339257	0.758096	0.778683
		17	0.501304	0.743714	0.179104	0.0156454	0.614501	0.717519
		18	0.205758	0.731928	0.459459	0.0519878	0.883565	0.782683
		19	0.586799	0.703905	0.162791	0.02	0.535196	0.620466
		20	0.408911	0.727113	0.186441	0.0197842	0.719577	0.756256
		21	0.292642	0.741525	0.446809	0.0615836	0.868587	0.81849
		22	0.457784	0.73673	0.387755	0.0565476	0.769319	0.769319
		Mean	0.316734	0.726228	0.353298	0.0422657	0.81055	0.764128
		Stdev	0.111333	0.0223711	0.0937925	0.0148523	0.0985916	0.0448111
	CAGT	1	0.264271	0.122429	N/A	N/A	0.610566	0.936728
		2	0.152778	0.123397	N/A	N/A	0.748583	0.932465
		3	0.180879	0.125673	N/A	N/A	0.713421	0.93992
		4	0.0773196	0.0967742	N/A	N/A	0.85406	0.941314
		5	0.156352	0.0935673	N/A	N/A	0.702361	0.946337
		6	0.168712	0.103774	N/A	N/A	0.709645	0.936675
		7	0.188192	0.10303	N/A	N/A	0.713108	0.940194
		8	0.195312	0.123762	N/A	N/A	0.699747	0.942128
		9	0.259109	0.138829	N/A	N/A	0.637959	0.928147
		10	0.231441	0.109053	N/A	N/A	0.646807	0.946242
		11	0.287356	0.136861	N/A	N/A	0.618242	0.941209
		12	0.228782	0.121331	N/A	N/A	0.628482	0.940104
		13	0.0977011	0.0801887	N/A	N/A	0.827165	0.950847
		14	0.206897	0.0917431	N/A	N/A	0.666499	0.949213
		15	0.269841	0.122596	N/A	N/A	0.53194	0.929006
		16	0.346667	0.118182	N/A	N/A	0.526204	0.936948
		17	0.465517	0.132787	N/A	N/A	0.444193	0.941176
		18	0.152778	0.124294	N/A	N/A	0.730858	0.935412
		19	0.611111	0.12812	N/A	N/A	0.42163	0.952212
		20	0.377551	0.117089	N/A	N/A	0.536645	0.962044
		21	0.238806	0.136752	N/A	N/A	0.678614	0.95302
		22	0.45	0.179283	N/A	N/A	0.604284	0.935428
		Mean	0.254881	0.119523	N/A	N/A	0.647773	0.941671
		Stdev	0.1283	0.0207634	N/A	N/A	0.108877	0.00823783
	Magnitude	1	0	0	N/A	N/A	0.721761	1
		2	0	0	N/A	N/A	0.823478	1
		3	0	0	N/A	N/A	0.810702	1
		4	0	0	N/A	N/A	0.884441	1
		5	0	0	N/A	N/A	0.800761	1
		6	0	0	N/A	N/A	0.796268	1
		7	0	0	N/A	N/A	0.801399	1
		8	0	0	N/A	N/A	0.802491	1
		9	0	0	N/A	N/A	0.765923	1
		10	0	0	N/A	N/A	0.76804	1
		11	0	0	N/A	N/A	0.765164	1
		12	0	0	N/A	N/A	0.745133	1
		13	0	0	N/A	N/A	0.857467	1
		14	0	0	N/A	N/A	0.768663	1
		15	0	0	N/A	N/A	0.69319	1
		16	0	0	N/A	N/A	0.708159	1
		17	0	0	N/A	N/A	0.596975	1
		18	0	0	N/A	N/A	0.807537	1
		19	0	0	N/A	N/A	0.617941	1
		20	0	0	N/A	N/A	0.69407	1
		21	0	0	N/A	N/A	0.76101	1
		22	0	0	N/A	N/A	0.636364	1
		Mean	0	0	N/A	N/A	0.75577	1
		Stdev	0	0	N/A	N/A	0.074122	0
	SOM-VN (RPKM > 5)	1	0.295994	0.788018	0.289916	0.0385045	0.860246	0.724931
		2	0.217335	0.803657	0.353591	0.0441989	0.935055	0.75898
		3	0.213733	0.766075	0.436548	0.0620939	0.911523	0.750963
		4	0.134222	0.803502	0.437158	0.0803213	0.979934	0.821442
		5	0.208159	0.758577	0.425532	0.0464396	0.924259	0.791241
		6	0.247905	0.795964	0.405797	0.0517082	0.917491	0.745388
		7	0.240226	0.775033	0.302013	0.0465357	0.907163	0.73682
		8	0.235347	0.782609	0.338462	0.045929	0.909709	0.760227
		9	0.306517	0.767857	0.31405	0.0425532	0.867415	0.758822
		10	0.257576	0.772727	0.368056	0.0544148	0.889286	0.757886
		11	0.304511	0.799014	0.285714	0.0364807	0.85364	0.719024
		12	0.285453	0.797954	0.29	0.0310493	0.864442	0.721497
		13	0.162067	0.729299	0.366337	0.0719844	0.969897	0.842849
		14	0.268717	0.792899	0.336538	0.0531108	0.901421	0.755771
		15	0.337735	0.764151	0.268817	0.0356633	0.826558	0.747549
		16	0.434221	0.80536	0.227273	0.0357143	0.830731	0.766571
		17	0.433852	0.794537	0.212121	0.0189189	0.713712	0.701512
		18	0.188728	0.756849	0.465753	0.0639098	0.927903	0.77543
		19	0.51752	0.733758	0.232558	0.0294985	0.63963	0.619284
		20	0.378906	0.788618	0.20339	0.0252632	0.813278	0.741862
		21	0.278716	0.767442	0.466667	0.0734266	0.910211	0.812893
		22	0.384921	0.780161	0.285714	0.0459016	0.848185	0.744208
		Mean	0.287835	0.778366	0.332364	0.0469827	0.872804	0.752507
		Average	0.0952293	0.0214807	0.0816537	0.0159644	0.0778745	0.0450727
		Difference	-0.0288991	0.0521383	-0.0209345	0.00471707	0.0622543	-0.0116209
Stomach (L)	SOM-VN	1	0.67562	0.225517	0.472292	0.110554	0.769632	0.975529
		2	0.555012	0.227	0.386982	0.114336	0.842449	0.971782
		3	0.609687	0.258454	0.319892	0.121864	0.871632	0.969754
		4	0.490683	0.276224	0.235577	0.127383	0.92381	0.968243
		5	0.570397	0.228324	0.311037	0.105682	0.872418	0.972674
		6	0.598886	0.264128	0.336434	0.119296	0.858162	0.968567
		7	0.551471	0.201342	0.357934	0.116727	0.851153	0.971292
		8	0.543689	0.193437	0.353414	0.117962	0.864335	0.972456
		9	0.536481	0.210438	0.445783	0.124509	0.793937	0.969161
		10	0.546559	0.202703	0.455769	0.112589	0.778368	0.969597
		11	0.679537	0.221662	0.495215	0.100632	0.777704	0.981112
		12	0.641975	0.211669	0.35814	0.1	0.82814	0.975963
		13	0.508876	0.267913	0.264095	0.121751	0.905228	0.967579
		14	0.59	0.25486	0.375796	0.100255	0.817267	0.969828
		15	0.612245	0.239521	0.484568	0.113031	0.735892	0.965596
		16	0.707182	0.224561	0.533101	0.102892	0.698024	0.980397
		17	0.788462	0.149817	0.549488	0.0827338	0.507177	0.97951
		18	0.48	0.248963	0.358362	0.133249	0.876895	0.968403
		19	0.81746	0.114064	0.28125	0.0572207	0.390226	0.961913
		20	0.622951	0.186732	0.492823	0.0788668	0.658308	0.973657
		21	0.515152	0.222222	0.430556	0.134199	0.832285	0.969475
		22	0.597826	0.168712	0.6125	0.0855895	0.395813	0.973653
		Mean	0.601825	0.218103	0.405046	0.108242	0.765857	0.971643
		Stdev	0.0889286	0.0395299	0.0992876	0.0189308	0.151917	0.00474634
	CAGT	1	N/A	N/A	N/A	N/A	0.640373	1
		2	N/A	N/A	N/A	N/A	0.802992	1
		3	N/A	N/A	N/A	N/A	0.837954	1
		4	N/A	N/A	N/A	N/A	0.901908	1
		5	N/A	N/A	N/A	N/A	0.838882	1
		6	N/A	N/A	N/A	N/A	0.821945	1
		7	N/A	N/A	N/A	N/A	0.811999	1
		8	N/A	N/A	N/A	N/A	0.833425	1
		9	N/A	N/A	N/A	N/A	0.742773	1
		10	N/A	N/A	N/A	N/A	0.72696	1
		11	N/A	N/A	N/A	N/A	0.624729	1
		12	N/A	N/A	N/A	N/A	0.72591	1
		13	N/A	N/A	N/A	N/A	0.881544	1
		14	N/A	N/A	N/A	N/A	0.775878	1
		15	N/A	N/A	N/A	N/A	0.67896	1
		16	N/A	N/A	N/A	N/A	0.526316	1
		17	N/A	N/A	N/A	N/A	0.364419	1
		18	N/A	N/A	N/A	N/A	0.846154	1
		19	N/A	N/A	N/A	N/A	0.255789	1
		20	N/A	N/A	N/A	N/A	0.537102	1
		21	N/A	N/A	N/A	N/A	0.805793	1
		22	N/A	N/A	N/A	N/A	0.272464	1
		Mean	N/A	N/A	N/A	N/A	0.693376	1
		Stdev	N/A	N/A	N/A	N/A	0.191178	0
	Magnitude	1	0	0	0	0	0.732701	0.999934
		2	0	0	0	0	0.811663	1
		3	0	0	0	0	0.84042	1
		4	0	0	0	0	0.906282	1
		5	0	0	0	0	0.848112	1
		6	0	0	0	0	0.827404	1
		7	0	0	0	0	0.824129	1
		8	0	0	0	0	0.843136	1
		9	0	0	0	0	0.756821	1
		10	0	0	0	0	0.741124	1
		11	0	0	0	0	0.746884	1
		12	0	0	0	0	0.798698	1
		13	0	0	0	0	0.8845	1
		14	0	0	0	0	0.781801	1
		15	0	0	0	0	0.695597	1
		16	0	0	0	0	0.665608	1
		17	0	0	0	0	0.515598	1
		18	0	0	1	0.00116009	0.857836	1
		19	0	0	0	0	0.483359	1
		20	0	0	0	0	0.623588	1
		21	0	0	0	0	0.804372	1
		22	0	0	0	0	0.382487	1
		Mean	0	0	0.0454545	5.27315e-05	0.744187	0.999997
		Stdev	0	0	0.213201	0.000247333	0.136121	1.41483e-05
	SOM-VN (RPKM > 5)	1	0.77342	0.205202	0.449929	0.100283	0.763855	0.984057
		2	0.659794	0.187271	0.392996	0.111932	0.832421	0.979991
		3	0.745562	0.224399	0.351906	0.126316	0.859758	0.978547
		4	0.635484	0.226177	0.266436	0.134733	0.910092	0.975446
		5	0.671642	0.200222	0.367273	0.119385	0.865708	0.980356
		6	0.729412	0.218118	0.365685	0.125297	0.846432	0.978455
		7	0.656604	0.183932	0.362348	0.116612	0.846877	0.978984
		8	0.64467	0.167325	0.382609	0.122991	0.856133	0.979507
		9	0.644444	0.184244	0.428889	0.119283	0.790695	0.977593
		10	0.67382	0.178815	0.469474	0.111723	0.767946	0.980219
		11	0.767717	0.197368	0.472	0.093453	0.773643	0.9883
		12	0.781116	0.2	0.367089	0.102329	0.825376	0.984458
		13	0.638037	0.220339	0.305195	0.132768	0.893258	0.97597
		14	0.683673	0.220395	0.401408	0.106842	0.812987	0.978832
		15	0.768817	0.209677	0.4947	0.113636	0.728609	0.979286
		16	0.821229	0.213353	0.448819	0.0857143	0.700257	0.987087
		17	0.906667	0.145766	0.438462	0.0663176	0.51822	0.987086
		18	0.598361	0.181592	0.360153	0.128591	0.861185	0.976297
		19	0.869919	0.117971	0.222772	0.0429389	0.398551	0.973451
		20	0.735043	0.167315	0.515957	0.0819257	0.656823	0.982894
		21	0.683333	0.169421	0.373016	0.118687	0.819772	0.977447
		22	0.733333	0.159806	0.529851	0.0715005	0.402708	0.988916
		Mean	0.719186	0.189941	0.398498	0.106057	0.760514	0.980599
		Stdev	0.0801092	0.0278868	0.0769649	0.0237233	0.145564	0.0043609
		Difference	0.117361	-0.0281614	-0.00654734	-0.00218467	-0.00534315	0.00895644
Stomach (H)	SOM-VN	1	0.632543	0.333523	0.415901	0.868468	0.936529	0.656099
		2	0.587261	0.33094	0.364948	0.90368	0.961039	0.608219
		3	0.599359	0.338462	0.293206	0.895925	0.963989	0.597592
		4	0.502119	0.316	0.20944	0.90429	0.98416	0.595911
		5	0.581349	0.31071	0.305291	0.895152	0.96527	0.629508
		6	0.617591	0.299907	0.320755	0.90128	0.967107	0.642092
		7	0.578842	0.286278	0.317423	0.890501	0.952247	0.626135
		8	0.549528	0.301423	0.316536	0.890948	0.96226	0.6297
		9	0.610837	0.325887	0.423053	0.900531	0.956134	0.645868
		10	0.614078	0.287827	0.44682	0.898442	0.934856	0.63388
		11	0.677852	0.30824	0.43736	0.877249	0.940321	0.716859
		12	0.675	0.400685	0.35351	0.869532	0.952908	0.662394
		13	0.494915	0.345972	0.225665	0.910377	0.976111	0.450099
		14	0.614198	0.334454	0.378247	0.886481	0.959984	0.679603
		15	0.613003	0.302752	0.443088	0.889667	0.921167	0.610448
		16	0.744624	0.378933	0.515185	0.86309	0.907933	0.747378
		17	0.745161	0.243928	0.494083	0.818627	0.743724	0.633126
		18	0.54	0.274809	0.302679	0.921196	0.967492	0.577101
		19	0.713376	0.135103	0.352498	0.761834	0.522078	0.403614
		20	0.647541	0.309804	0.5	0.876299	0.891429	0.62069
		21	0.5	0.276018	0.346499	0.887356	0.971033	0.561135
		22	0.690355	0.311927	0.61684	0.870494	0.771831	0.646226
		Mean	0.614979	0.306981	0.380865	0.880974	0.914073	0.616985
		Stdev	0.0729644	0.0513599	0.0982976	0.0339726	0.106747	0.074578
	CAGT	1	0.256774	0.176262	0.32982	0.766203	0.685549	0.181512
		2	0.18136	0.144	0.271264	0.758842	0.743328	0.190122
		3	0.188822	0.16276	0.226362	0.764183	0.80019	0.190228
		4	0.136738	0.155431	0.149349	0.720165	0.837338	0.186037
		5	0.145558	0.133913	0.235855	0.771174	0.79979	0.192531
		6	0.162313	0.12	0.236731	0.760608	0.763359	0.178518
		7	0.182	0.143533	0.230413	0.736522	0.751969	0.181674
		8	0.170431	0.160232	0.252226	0.770175	0.78975	0.195702
		9	0.190217	0.132075	0.318587	0.765862	0.710821	0.195887
		10	0.172786	0.131579	0.354594	0.741744	0.631657	0.195513
		11	0.233596	0.137984	0.35495	0.763201	0.583908	0.1623
		12	0.184915	0.136201	0.264451	0.741641	0.680556	0.177376
		13	0.125926	0.150888	0.171048	0.735336	0.862069	0.207867
		14	0.238281	0.157216	0.294087	0.738727	0.676259	0.197895
		15	0.183051	0.127059	0.349131	0.732597	0.600567	0.174199
		16	0.27451	0.156951	0.408814	0.728261	0.468992	0.169468
		17	0.388316	0.172519	0.442489	0.747346	0.27907	0.12
		18	0.114815	0.112319	0.230964	0.742251	0.811494	0.197648
		19	0.522727	0.156729	0.368008	0.757576	0.173228	0.0916667
		20	0.235023	0.140884	0.405968	0.757772	0.569672	0.18099
		21	0.136364	0.104046	0.246809	0.731861	0.791667	0.196382
		22	0.355263	0.177049	0.526124	0.763668	0.206522	0.0974359
		Mean	0.217263	0.144983	0.303093	0.749805	0.646262	0.175498
		Stdev	0.0970918	0.01975	0.0921377	0.0153731	0.199633	0.0316705
	Magnitude	1	1	0.000402253	N/A	N/A	0.687472	1
		2	0	0	N/A	N/A	0.750472	1
		3	0	0	N/A	N/A	0.791507	1
		4	0	0	N/A	N/A	0.858842	1
		5	0	0	N/A	N/A	0.797121	1
		6	0	0	N/A	N/A	0.774128	1
		7	0	0	N/A	N/A	0.769525	1
		8	0	0	N/A	N/A	0.787744	1
		9	0	0	N/A	N/A	0.72764	1
		10	0	0	N/A	N/A	0.681282	1
		11	0	0	N/A	N/A	0.709715	1
		12	0	0	N/A	N/A	0.750597	1
		13	1	0.00329489	N/A	N/A	0.828086	1
		14	0	0	N/A	N/A	0.739457	1
		15	1	0.0010989	N/A	N/A	0.642619	1
		16	0	0	N/A	N/A	0.638519	1
		17	0	0	N/A	N/A	0.493633	0.999665
		18	0	0	N/A	N/A	0.797894	1
		19	0	0	N/A	N/A	0.481884	1
		20	0	0	N/A	N/A	0.569137	1
		21	0	0	N/A	N/A	0.745894	1
		22	0	0	N/A	N/A	0.373648	1
		Mean	0.136364	0.000218002	N/A	N/A	0.699855	0.999985
		Stdev	0.35125	0.00072965	N/A	N/A	0.123067	7.14001e-05
	SOM-VN (RPKM > 5)	1	0.632159	0.397232	0.3585	0.864188	0.952445	0.599734
		2	0.579767	0.395926	0.275299	0.897659	0.976357	0.554568
		3	0.574919	0.416274	0.235018	0.893069	0.980204	0.558312
		4	0.495614	0.360447	0.15122	0.899554	0.989382	0.567946
		5	0.583673	0.395574	0.23178	0.895385	0.979627	0.584172
		6	0.603113	0.372596	0.255438	0.89738	0.979049	0.590921
		7	0.576613	0.377309	0.253631	0.886719	0.975187	0.57821
		8	0.551807	0.389456	0.248115	0.892388	0.978365	0.585191
		9	0.628141	0.409836	0.357779	0.909434	0.972539	0.58835
		10	0.623153	0.381599	0.370231	0.897202	0.955675	0.562339
		11	0.65991	0.38401	0.408596	0.875486	0.957892	0.666526
		12	0.649805	0.46648	0.286778	0.856	0.968511	0.614471
		13	0.505263	0.384	0.151287	0.900172	0.989011	0.424267
		14	0.611285	0.404564	0.321399	0.885321	0.977591	0.631919
		15	0.589342	0.372277	0.379794	0.886429	0.947238	0.542867
		16	0.73297	0.449833	0.469271	0.861377	0.935727	0.681857
		17	0.719355	0.286264	0.510619	0.82599	0.771967	0.561644
		18	0.528205	0.338816	0.225256	0.910345	0.980908	0.529084
		19	0.66242	0.147518	0.400763	0.782609	0.550649	0.350993
		20	0.651261	0.378973	0.44274	0.879217	0.92381	0.543417
		21	0.555556	0.353261	0.272964	0.9	0.981108	0.508818
		22	0.699482	0.387931	0.621291	0.879012	0.805634	0.533582
		Mean	0.609719	0.375008	0.328535	0.880679	0.933131	0.561781
		Stdev	0.0640415	0.0622389	0.116747	0.0293978	0.101918	0.0711163
		Difference	-0.0806366	0.0630814	-0.288305	0.0101849	0.1613	-0.0844452
